# Supplementary material for: Cocaine induces paradigm-specific changes to the transcriptome within the ventral tegmental area
Source: Neuropsychopharmacology. 2021 Jun 21;46(10):1768–79. doi: 10.1038/s41386-021-01031-4 (PMC8357835; doi:10.1038/s41386-021-01031-4)
Supplement: Supplementary file 2 — Supplemental Data Table 1 [file 41386_2021_1031_MOESM2_ESM.xlsx]

## Sheet: BayT_AcuteCocaine_vs_AcuteSalin
GeneSym	log2-Fold-change	p-val	FDR
Downregulated
Nt5c1a	-0.400189	0.00091799	0.522211
Fgf20	-0.562764	0.000949129	0.522211
Pet117	-0.935883	0.00294037	1
2700069I18Rik	-0.273303	0.00549714	1
2900055J20Rik	-0.313542	0.00673696	1
P2ry13	-0.293592	0.00743288	1
Mir686	-4.06917	0.00887282	1
Grin2b	-0.307277	0.0141515	1
Kcnma1	-0.309624	0.0176519	1
Glra3	-0.354052	0.0225563	1
Pygo1	-0.262252	0.0305626	1
Tmem178b	-0.31802	0.0324176	1
Etv5	-0.411772	0.0359409	1
Mir6340	-0.83332	0.0422632	1
Mrln	-0.339449	0.0430814	1
Epha6	-0.294978	0.0441889	1
Pmch	-1.05995	0.0450321	1
Shc3	-0.288385	0.0460559	1
Frmpd3	-0.242952	0.0484767	1
Ptar1	-0.295637	0.0492033	1
Upregulated:
GeneSym	log2-Fold-change	p-val	FDR
Toporsos	0.81694	6.0834e-06	0.0167354
Gm35612	0.767396	5.52395e-05	0.0759819
Fos	0.790539	0.000639904	0.522211
Mir8094	2.26296	0.00223786	1
Acer2	0.351359	0.00663877	1
Cdc42ep5	0.261112	0.0104326	1
Gm12238	1.54442	0.0110809	1
Mustn1	0.246348	0.0124318	1
Gimap6	0.336725	0.0134882	1
Cpne9	0.476839	0.0135717	1
Eif3j2	0.977597	0.0146356	1
Rsrp1	0.38451	0.016202	1
Mir1291	1.74914	0.0167563	1
Ier2	0.329436	0.016977	1
Bmp6	0.272145	0.0180979	1
Nr4a1	0.39847	0.0203035	1
Ybx3	0.318064	0.0223008	1
Myl9	0.45773	0.0225446	1
Tmem258	0.307899	0.0236516	1
Snora81	1.09981	0.0262527	1
Maff	0.249304	0.0291101	1
Serpinf1	0.303016	0.0308301	1
Snora3	1.63927	0.0315211	1
Adamts1	0.252259	0.0329168	1
Ptgis	0.212175	0.0353978	1
Snhg12	0.299041	0.039344	1
Krt10	0.241268	0.0433761	1
Bgn	0.32523	0.0442515	1
Rbks	0.283046	0.0457442	1
Dbil5	0.235045	0.0469584	1

## Sheet: BayT_ChronicCocaine_vs_ChronicS
Downregulated:
GeneSym	log2-Fold-change	p-val	FDR
Fabp7	-0.720466	1.6784e-06	0.00230859
Snora70	-2.10525	7.7375e-05	0.021286
Pisd-ps1	-0.57732	0.00016833	0.0356215
Igfbp5	-0.526387	0.00022505	0.0442217
Igsf1	-0.69042	0.00073307	0.10614
Emp2	-0.352475	0.00078369	0.107796
Gm3002	-0.346195	0.00185895	0.187716
Slc7a11	-0.376239	0.00243429	0.22379
Neat1	-0.570811	0.0025218	0.22379
Aqp4	-0.534058	0.00280935	0.241516
Cldn5	-0.478976	0.00341646	0.257455
Fgf20	-0.476847	0.00472264	0.3248
Trib2	-0.30753	0.0048987	0.328691
Mir1188	-2.169	0.00573159	0.375419
Slc38a5	-0.300002	0.00616124	0.385218
Padi2	-0.455654	0.00660238	0.399898
Rasgrp3	-0.365191	0.00675704	0.399898
Atp6v0c-ps2	-2.96825	0.00683213	0.399898
Ipw	-0.673319	0.00758497	0.417325
1700084C01Rik	-0.390991	0.00851407	0.433745
Mmp14	-0.39961	0.00952029	0.476187
Il10rb	-0.277311	0.010048	0.493609
Meg3	-0.573528	0.0105922	0.494218
Hes5	-0.449872	0.0134694	0.561428
Ifitm3	-0.378197	0.0150486	0.59998
Nr1d1	-0.32865	0.0152858	0.600732
Snhg20	-0.410057	0.0158406	0.611107
Snhg11	-0.517873	0.0164343	0.611107
Tmem176a	-0.327081	0.0171315	0.62693
Dusp11	-0.323072	0.0173198	0.62693
Trim59	-0.339566	0.0176137	0.628052
Entpd2	-0.32966	0.0178074	0.628052
Hspb1	-0.52127	0.0183437	0.63878
Lcat	-0.387223	0.0199687	0.66418
Serpinh1	-0.343536	0.0206013	0.66418
H2-K1	-0.330535	0.0210479	0.66418
Ypel2	-0.288971	0.0210788	0.66418
Col11a2	-0.300752	0.021792	0.673592
Mir1957b	-1.56306	0.02249	0.687444
Wsb1	-0.33341	0.0231522	0.696468
Rgs5	-0.384047	0.0280205	0.773498
Alpl	-0.275338	0.028117	0.773498
P4ha1	-0.339656	0.0289633	0.781158
Vcam1	-0.308757	0.0293349	0.783499
Gja1	-0.272639	0.0305236	0.799718
Vegfa	-0.317362	0.0336591	0.849861
A330023F24Rik	-0.301915	0.0336732	0.849861
Leng8	-0.416958	0.034529	0.856045
Slc5a3	-0.315103	0.0349719	0.856045
Cdkn1c	-0.2954	0.0363035	0.868443
Mir1291	-1.52707	0.037125	0.880438
Srrm2	-0.316769	0.039627	0.902811
Pisd-ps2	-0.29849	0.0413882	0.913493
Hspb8	-0.305214	0.0425111	0.916843
Gm13031	-0.246111	0.0433809	0.918007
Slc30a10	-0.24553	0.0451535	0.941039
Upregulated:
GeneSym	log2FC	p-val	FDR
Sgk1	0.939666	2.0487e-09	5.63611e-06
Cdkn1a	0.667493	4.1909e-06	0.00384302
Smim3	0.524849	1.1766e-05	0.00581433
Arl4d	0.606002	1.2458e-05	0.00581433
Arrdc2	0.630459	1.2681e-05	0.00581433
Ddit4	0.48507	2.5884e-05	0.0101722
Fos	0.881272	3.8701e-05	0.0125023
Nr4a1	0.58541	4.0902e-05	0.0125023
Sult1a1	0.529201	8.6167e-05	0.0215495
Nfkbia	0.449043	0.00014731	0.033771
Mt2	0.548605	0.00032406	0.059433
Etnppl	0.437351	0.0005976	0.0987724
Romo1	0.410626	0.00061037	0.0987724
Plekhf1	0.439226	0.00070536	0.10614
Cox7b	0.398309	0.00090815	0.117508
Pet100	0.406942	0.00093972	0.117508
Cox7a1	0.508605	0.0009868	0.11803
0610040B10Rik	0.426778	0.00121777	0.139587
Fosb	0.355674	0.00170845	0.187716
Npb	0.407471	0.00184055	0.187716
Mt3	0.438549	0.00191059	0.187716
Tsc22d3	0.358724	0.00251266	0.22379
Net1	0.348224	0.00299974	0.250069
Pla2g3	0.326338	0.00325271	0.257455
Mt1	0.436562	0.00330703	0.257455
Hif3a	0.273408	0.00346268	0.257455
Dpm3	0.41101	0.00398441	0.28845
Mdk	0.424111	0.00444955	0.313864
Mfsd2a	0.354421	0.00587361	0.375775
Uqcr11	0.386786	0.00709838	0.404094
Tnfsfm13	0.236771	0.00719761	0.404094
Naa38	0.339848	0.00839151	0.433745
Gabrr2	0.229008	0.00847769	0.433745
Bola2	0.315051	0.00850587	0.433745
Rps28	0.393026	0.0103575	0.494218
A330041J22Rik	0.232346	0.0105994	0.494218
Tfrc	0.390266	0.010976	0.503249
Dusp1	0.307336	0.0118285	0.533445
Fam107a	0.501159	0.0126398	0.557294
Pemt	0.284025	0.0127625	0.557294
Mrpl52	0.316566	0.0131263	0.561428
Maff	0.258184	0.0132769	0.561428
Gm765	0.459529	0.0137927	0.566325
1110008P14Rik	0.490492	0.014607	0.590937
Pdk4	0.302776	0.0163951	0.611107
Abhd11os	0.392182	0.0164384	0.611107
Ndufb7	0.31638	0.0186461	0.641193
Gem	0.241332	0.0202013	0.66418
Anapc13	0.317493	0.0205394	0.66418
A330048O09Rik	0.305005	0.0211342	0.66418
Rpl37	0.298095	0.021246	0.66418
Blvrb	0.338781	0.0232915	0.696468
Polr3e	0.275501	0.0235457	0.696497
Atp5l	0.337379	0.0239194	0.700025
Ndufa7	0.26349	0.02437	0.705705
Msrb1	0.357769	0.0249334	0.714497
5430416N02Rik	0.358988	0.027539	0.773498
Snhg9	0.723453	0.0277656	0.773498
Zswim7	0.30669	0.0285447	0.777489
Angptl4	0.292997	0.0304603	0.799718
Ccdc101	0.281454	0.0315311	0.818321
Wfdc1	0.280565	0.0319251	0.820803
Snhg1	0.326917	0.0350194	0.856045
Abhd15	0.213108	0.0353816	0.856045
Inhbb	0.30576	0.035474	0.856045
Fosl2	0.258416	0.0384178	0.902811
Sec61b	0.28685	0.0391248	0.902811
Tmem256	0.336913	0.0394537	0.902811
Nsmce1	0.252756	0.0397092	0.902811
Mir8102	1.05754	0.040825	0.913493
Wnt3	0.237565	0.0410663	0.913493
Uxt	0.255706	0.0415073	0.913493
Tekt4	0.217386	0.0424761	0.916843
Lamtor4	0.280418	0.0426593	0.916843
Pnpla2	0.288261	0.0432702	0.918007
Dio2	0.365745	0.0443492	0.931334
Ndufa2	0.269884	0.04892	1
Cox5b	0.293451	0.0490646	1
Zfp672	0.281107	0.0495288	1

## Sheet: BayT_CondCocaine_vs_CondSal
Downregulated
GeneSym	log2(FC)	p-val	FDR
1700012B09Rik	-0.43063	2.5015e-06	0.00518228
B230209E15Rik	-0.550268	3.7676e-06	0.00518228
H2-L	-0.879462	2.8149e-05	0.0258128
Kantr	-0.565895	5.9723e-05	0.0410744
Nxph4	-0.856083	0.00010171	0.0466647
Fgf20	-0.612542	0.00010178	0.0466647
Rrad	-0.625083	0.0001884	0.0740425
Bhlhe22	-0.526453	0.00034955	0.101429
Synpr	-0.726926	0.0003687	0.101429
Pthlh	-0.878348	0.00043908	0.10981
Nts	-0.708445	0.0006892	0.154403
Rps27	-2.59481	0.00072964	0.154403
Snora65	-1.05855	0.00082365	0.161847
Gpsm3	-0.380434	0.00104547	0.179755
Bdnf	-0.46068	0.001323	0.184791
Nr4a2	-0.604954	0.00135452	0.184791
Nhlh2	-0.429928	0.00141062	0.184791
Id1	-0.40156	0.00193051	0.230116
Rgs9	-0.396899	0.00200756	0.230116
P2ry13	-0.308703	0.00219676	0.232434
Hes5	-0.512463	0.00296768	0.286906
Marcks	-0.409084	0.00315293	0.286906
Fxyd6	-0.522564	0.00315342	0.286906
Bex1	-0.424222	0.00339267	0.286906
Pet117	-0.879469	0.00354592	0.286906
Celf4	-0.406066	0.00453614	0.328393
Id3	-0.452725	0.00529645	0.353541
Rgs16	-0.386484	0.00546409	0.353541
Gpx3	-0.624593	0.00560317	0.353541
Celf5	-0.399668	0.00611255	0.37368
2010204K13Rik	-0.498036	0.00664484	0.380832
Sst	-0.905667	0.00692329	0.386153
Nnat	-0.714012	0.00736144	0.386153
Kit	-0.406019	0.00763753	0.386153
Fam183b	-0.57257	0.00786367	0.386153
Bex4	-0.397469	0.00831066	0.386153
P2ry12	-0.375833	0.00873672	0.386153
4930526I15Rik	-0.483861	0.00887024	0.386153
Gm6793	-0.347903	0.00889453	0.386153
Lrrc75a	-0.293113	0.00929177	0.386153
Tmx1	-0.333327	0.00955143	0.386153
Rprm	-0.661748	0.00967196	0.386153
6330403A02Rik	-0.595567	0.00971388	0.386153
Serbp1	-0.33244	0.00978045	0.386153
A230065H16Rik	-0.539707	0.00982577	0.386153
Rbp4	-0.405681	0.0102357	0.391089
Lppr1	-0.290008	0.0113171	0.416367
Nos1	-0.504144	0.011323	0.416367
Vwa5b1	-0.388426	0.0114178	0.416367
Ecel1	-0.553403	0.0115027	0.416367
Trhr	-0.347437	0.0125171	0.43588
Tceal1	-0.317322	0.0128641	0.442365
Kcne1l	-0.318791	0.0139934	0.460071
Otud1	-0.278153	0.0140833	0.460071
Tspan18	-0.398045	0.0142152	0.460071
Mab21l1	-0.481401	0.0147047	0.465231
Id4	-0.364672	0.0147363	0.465231
Cnih3	-0.427034	0.014882	0.465231
Cirbp	-0.345378	0.0165381	0.500496
Dmrta2	-0.743293	0.016917	0.505854
Stx1a	-0.422845	0.0180077	0.507771
2410006H16Rik	-0.355753	0.0184155	0.507771
Hnrnph3	-0.310754	0.0184577	0.507771
Eln	-0.30667	0.0188956	0.51467
Ly6h	-0.532774	0.0191609	0.514845
Nap1l5	-0.355325	0.0193051	0.514845
Fnbp1l	-0.298239	0.0195367	0.514845
Tmie	-0.401747	0.0196506	0.514845
Arhgdib	-0.284737	0.020693	0.526749
Lmx1a	-0.46393	0.0210933	0.526749
Glt8d2	-0.237493	0.0210963	0.526749
Syt5	-0.460775	0.0212538	0.526749
Alcam	-0.297155	0.0231609	0.551102
Negr1	-0.318702	0.023238	0.551102
Oxtr	-0.302074	0.0241061	0.561705
Avpr1a	-0.312197	0.0246074	0.561705
1700001L19Rik	-0.349725	0.0246936	0.561705
Gm7367	-0.374506	0.0256379	0.567677
Ptpn6	-0.1973	0.0258693	0.567677
Umad1	-0.286754	0.0264387	0.567677
Nol4	-0.316752	0.0265773	0.567677
Pam	-0.3483	0.0268876	0.567677
C1qc	-0.33729	0.0271195	0.567677
Slc1a3	-0.402856	0.0276697	0.567677
Tmem191c	-0.359129	0.0277041	0.567677
Creld2	-0.329598	0.0282248	0.567677
Gtpbp6	-0.345198	0.0283606	0.567677
Snrnp70	-0.301983	0.029131	0.567677
Mgp	-0.71855	0.0292584	0.567677
Tmem196	-0.297664	0.0296008	0.567677
Lrrc47	-0.306082	0.0297186	0.567677
Rps19bp1	-0.287835	0.0311052	0.568015
Glra2	-0.38479	0.0311778	0.568015
Gpm6a	-0.386671	0.0317949	0.568577
Mir1291	-1.55343	0.0321525	0.568577
Zcchc12	-0.3771	0.0323175	0.568577
Ahi1	-0.392641	0.0324132	0.568577
Smco4	-0.279176	0.0332807	0.571344
2700094K13Rik	-0.312164	0.0337649	0.573379
Polr3gl	-0.281	0.0343547	0.576279
C1qa	-0.324342	0.0353692	0.581418
A730017C20Rik	-0.327567	0.0354001	0.581418
Lor	-0.565703	0.0355891	0.581418
Necab1	-0.387219	0.0357504	0.581418
Rasgrp1	-0.362318	0.0359911	0.581418
Dcaf12l1	-0.273393	0.0365505	0.581446
Numbl	-0.390377	0.0367344	0.581446
Mal2	-0.315041	0.0369145	0.581446
Dusp14	-0.285752	0.0373342	0.581446
Tmsb10	-0.320848	0.0378036	0.583913
Kctd12	-0.266559	0.0379936	0.583913
Pak6	-0.280728	0.0386395	0.584051
Gng2	-0.310827	0.0394367	0.588413
Kif17	-0.251633	0.0395698	0.588413
Fgd5	-0.224358	0.0399397	0.590721
Cd24a	-0.379506	0.0406833	0.598194
B3galt2	-0.249847	0.0408799	0.598194
Gabrq	-0.356147	0.0413491	0.601859
Sox2	-0.280507	0.0432141	0.609652
Ebf2	-0.355743	0.0437254	0.613718
Ebf3	-0.358312	0.0456433	0.629156
Rimklb	-0.268637	0.045794	0.629156
Krt1	-0.28781	0.0468362	0.629156
Cidea	-0.293687	0.0472113	0.629156
Gap43	-0.328529	0.0479968	0.631704
Scg2	-0.347986	0.0488996	0.631704
2310039H08Rik	-0.270821	0.0491062	0.631704
Pcmtd2	-0.266653	0.049225	0.631704
Mylip	-0.32849	0.0493698	0.631704
Upregulated
GeneSym	log2(FC)	p-val	FDR
Rassf4	0.634371	0.0002567	0.0882723
Scn4b	0.892243	0.00090556	0.166079
Cables2	0.476979	0.00130432	0.184791
Kcna1	0.67723	0.00130813	0.184791
Kcng4	1.02022	0.00153643	0.192124
Rimkla	0.589006	0.00212114	0.232434
Syt2	0.757129	0.00314625	0.286906
Lypd6b	0.36812	0.00342374	0.286906
Spp1	1.33846	0.00347295	0.286906
Aldh3a1	0.434539	0.00412962	0.314562
Esyt1	0.609141	0.00416132	0.314562
Gem	0.278581	0.00423076	0.314562
Kctd9	0.61818	0.00485728	0.342625
Cela1	0.465441	0.00502872	0.34585
Ank1	0.409509	0.00565459	0.353541
Meis2	0.452425	0.00639268	0.380832
2310002D06Rik	0.310184	0.00651246	0.380832
Dio2	0.442096	0.00720833	0.386153
Kcnc3	0.714131	0.00724693	0.386153
Fstl1	0.527869	0.0080774	0.386153
Gpd1	0.412327	0.00822548	0.386153
Dnajc22	0.299389	0.00836234	0.386153
Kcnab1	0.666162	0.00842816	0.386153
Rsc1a1	0.41406	0.00862569	0.386153
Cdr2	0.383656	0.00912635	0.386153
Entpd3	0.353291	0.0100578	0.389706
Kcna2	0.421591	0.0116583	0.416518
Kcnab3	0.521512	0.0118261	0.417097
Gm20735	0.246012	0.0130355	0.442724
Cabp7	0.489667	0.013242	0.444252
Npas1	0.460706	0.0160931	0.497439
Laptm4b	0.28755	0.0165558	0.500496
Tnfrsf12a	0.422709	0.0171469	0.507215
Slc36a1	0.357199	0.0174096	0.507771
Maneal	0.25895	0.0179313	0.507771
Shox2	0.461172	0.0180482	0.507771
C1ql4	0.650484	0.0184207	0.507771
1810044D09Rik	0.313135	0.0209857	0.526749
Myadml2	0.277517	0.0210095	0.526749
Emb	0.293225	0.021575	0.529936
2310069G16Rik	0.335682	0.022077	0.536202
Smim20	0.266178	0.0222199	0.536202
Slc24a2	0.379546	0.0242987	0.561705
Pvalb	0.825256	0.024706	0.561705
Vamp1	0.50566	0.0253454	0.567677
Tsacc	0.292242	0.0264073	0.567677
Trf	0.363829	0.0267702	0.567677
Nacc2	0.337767	0.0270857	0.567677
Atp6v0c-ps2	2.58146	0.0281043	0.567677
Kcnab2	0.36318	0.0281061	0.567677
Gm2115	0.552391	0.0294384	0.567677
Sapcd1	0.305779	0.0297822	0.567677
Nat8l	0.347706	0.0300487	0.567677
Fgf11	0.519315	0.0301818	0.567677
Glra1	0.411815	0.0301827	0.567677
Serpina3g	0.486244	0.0304533	0.567677
Lingo4	0.332889	0.0305402	0.567677
Adam23	0.353099	0.0308231	0.568015
Mir8094	1.68903	0.0323265	0.568577
Slc20a1	0.291365	0.0326235	0.568577
Cd164l2	0.267741	0.0326555	0.568577
Cda	0.353164	0.0328725	0.568757
Ttll5	0.302187	0.0334374	0.571344
Nefh	0.862953	0.0341259	0.575953
Luzp1	0.338196	0.0357942	0.581418
Scn8a	0.353078	0.0361405	0.581418
Gad1	0.441528	0.0370687	0.581446
Tcf19	0.236856	0.0374104	0.581446
Asb13	0.34729	0.0383661	0.584051
Casq2	0.197261	0.0385634	0.584051
Necab3	0.3143	0.0389419	0.585406
Msrb1	0.336753	0.0417797	0.604926
Dffa	0.369919	0.0424045	0.608066
Igfbp2	0.512033	0.0424387	0.608066
Slc4a2	0.303359	0.0430096	0.609652
Olfm4	0.261151	0.0432119	0.609652
Pigz	0.290659	0.0443679	0.619574
Lrrc49	0.316094	0.0460567	0.629156
Aven	0.367028	0.0462807	0.629156
Nefl	0.702923	0.0469844	0.629156
Syt3	0.28417	0.0470764	0.629156
Flt3	0.290346	0.0472081	0.629156
Sfrp1	0.335953	0.0474419	0.629156
Tmem229b	0.287235	0.0475697	0.629156
Fam78a	0.268714	0.0483166	0.631704
Them6	0.389215	0.0487377	0.631704

## Sheet: BayT_IVSACoc_vs_IVSASal
Downregulated
Gene Symb	log2FC	pVal	FDR_BH
Rn45s	-0.676925	1.01773e-05	0.00822325
Tma16	-0.436271	9.76131e-05	0.0262905
Slc2a4	-0.540622	0.000480995	0.0539953
Sh3bp2	-0.486488	0.00049516	0.0539953
Fam117b	-0.364739	0.000587501	0.0539953
Pax6	-0.423696	0.00145468	0.0872158
Slc13a5	-0.453635	0.00186373	0.0872158
Per1	-0.300556	0.00208945	0.0872158
Igsf1	-0.435635	0.00283348	0.0872158
2310022B05Rik	-0.329113	0.00322653	0.0872158
Cry2	-0.271177	0.00338339	0.0872158
Ciart	-0.442882	0.0036535	0.0872158
Tlcd1	-0.265193	0.00432104	0.0872158
Zbtb16	-0.48622	0.00453239	0.0872158
Snora81	-0.338148	0.00544806	0.0872158
Armcx5	-0.419191	0.00582792	0.0872158
Tmod1	-0.3573	0.00626131	0.0872158
Hnrnpdl	-0.378496	0.00766929	0.0872158
Fkbp10	-0.338135	0.00777027	0.0872158
Hbq1a	-0.441839	0.00838435	0.0879409
Slc29a1	-0.363177	0.00848633	0.0879409
Bhlhe41	-0.265217	0.00897347	0.0895131
Slc15a2	-0.33607	0.00930692	0.0902527
Bhlhe40	-0.267791	0.00942698	0.0902527
Aff1	-0.35733	0.00958943	0.0902527
Gabrg1	-0.263877	0.0097431	0.0902527
Tcf7l2	-0.447148	0.00991724	0.0902527
Fabp7	-0.337927	0.0106799	0.0902527
Gabra4	-0.323814	0.0109878	0.0902527
Rgs16	-0.44331	0.011161	0.0902527
Pla2g4e	-0.436639	0.0113307	0.0902527
Cpne5	-0.335157	0.0120651	0.0902527
Fus	-0.341156	0.0122003	0.0902527
Prkcd	-0.54169	0.0128364	0.0902527
Mef2a	-0.279818	0.0129307	0.0902527
Hmgcr	-0.217867	0.013006	0.0902527
Pdk4	-0.341708	0.013175	0.0902527
Slmo1	-0.242637	0.013235	0.0902527
Prkch	-0.488221	0.0139284	0.0912749
Cirbp	-0.346495	0.01541	0.0943277
Lss	-0.219607	0.0161736	0.0961404
Rbm3	-0.322448	0.0161821	0.0961404
Cited2	-0.248332	0.0167378	0.0974996
Col25a1	-0.324846	0.0168695	0.0974996
Cartpt	-0.0502618	0.0177532	0.0974996
Dgat2	-0.288435	0.0178588	0.0974996
Mycl	-0.394196	0.0182069	0.0986854
Klhl13	-0.246507	0.018956	0.0995517
Rdh11	-0.211411	0.0196409	0.0995517
Peg10	-0.263387	0.0199619	0.0995517
Cbln2	-0.346795	0.0202107	0.0995517
Cry1	-0.298868	0.0204077	0.0995517
Aqp4	-0.391828	0.0207905	0.0995517
Cacng5	-0.445292	0.0208967	0.0995517
Sncaip	-0.392958	0.0210169	0.0995517
Rab34	-0.351197	0.0213076	0.0995517
Mvd	-0.13294	0.0213759	0.0995517
Hilpda	-0.336441	0.0214612	0.0995517
Trit1	-0.323714	0.0217356	0.0995517
Gja1	-0.322789	0.0218735	0.0995517
Lrrc3b	-0.287634	0.0219344	0.0995517
Dmrtc1a	-0.347398	0.0219504	0.0995517
Plekha1	-0.248982	0.0219956	0.0995517
Hmgcs1	-0.188084	0.0232883	0.0995517
Bend5	-0.357028	0.023438	0.0995517
Fam84b	-0.286144	0.0236205	0.0995517
Lmo3	-0.364899	0.0238049	0.0995517
Tnnt2	-0.421739	0.0245601	0.0995517
Lix1	-0.273657	0.0245659	0.0995517
Ednrb	-0.327448	0.0248404	0.0995517
Olfr856-ps1	-0.25596	0.0249025	0.0995517
Fads1	-0.201511	0.0249317	0.0995517
Per3	-0.295061	0.0253833	0.0995517
Arrdc1	-0.318082	0.0253896	0.0995517
Iqck	-0.325964	0.0253903	0.0995517
Phactr3	-0.280733	0.025564	0.0995517
Frmpd3	-0.353111	0.0261435	0.0995517
Rab3c	-0.28631	0.0268102	0.0995517
Polr3e	-0.203241	0.0271423	0.0995517
Tstd2	-0.23742	0.0271734	0.0995517
Srsf12	-0.28857	0.0273433	0.0995517
Slc23a2	-0.275873	0.0274074	0.0995517
Dhcr7	-0.178466	0.0277049	0.0995517
Shpk	-0.283768	0.0278927	0.0995517
1700048O20Rik	-0.425637	0.0279253	0.0995517
Snhg5	-0.288443	0.0280075	0.0995517
Rapgef2	-0.25045	0.0285849	0.0995517
Tnip2	-0.312457	0.028615	0.0995517
Znfx1	-0.275829	0.0288226	0.0995517
Pld2	-0.282255	0.0292766	0.0995517
Rfx7	-0.249268	0.0299562	0.0995517
Gpr34	-0.3499	0.0300276	0.0995517
Asb4	-0.365616	0.0301842	0.0995517
Msmo1	-0.168392	0.0302667	0.0995517
Camk2a	-0.34638	0.0304234	0.0995517
Pkia	-0.268084	0.0308286	0.0995517
Gm9855	-0.172219	0.031155	0.0995517
Ankrd37	-0.387677	0.0312334	0.0995517
Osbpl3	-0.330067	0.0312382	0.0995517
Zfp810	-0.33867	0.0324338	0.0995517
Ccdc50	-0.231092	0.0326099	0.0995517
Dis3	-0.302837	0.0326882	0.0995517
Per2	-0.273081	0.0328525	0.0995517
Kcnk2	-0.278655	0.0336394	0.0995517
Prkcg	-0.308357	0.0344137	0.0995517
Aacs	-0.163458	0.0349443	0.0995517
Sfrp5	-0.336824	0.0353463	0.0995517
Pitx2	-0.22709	0.0357239	0.0995517
Plcxd1	-0.257151	0.0358145	0.0995517
Hs3st4	-0.34339	0.0360746	0.0995517
Zxdb	-0.343029	0.0370792	0.0995517
Pitpnm3	-0.268605	0.0374454	0.0995517
Tfr2	-0.298596	0.0380228	0.0995517
Zc3h6	-0.288857	0.0383964	0.0995517
BC028528	-0.371491	0.0386295	0.0995517
Zgpat	-0.00213671	0.0387915	0.0995517
F3	-0.31273	0.0393276	0.0995517
Entpd2	-0.325777	0.0393303	0.0995517
Thbs3	-0.374464	0.0396675	0.0995517
Dcaf12l1	-0.277167	0.0399539	0.0995517
Ankib1	-0.214062	0.0400304	0.0995517
Zdhhc4	-0.215147	0.040253	0.0995517
Pnma1	-0.361336	0.0408128	0.0995517
Hebp1	-0.213783	0.0411016	0.0995517
Clmn	-0.23693	0.0411796	0.0995517
Hnrnpa3	-0.239249	0.0411906	0.0995517
Syt14	-0.295655	0.0414132	0.0995517
Tef	-0.197811	0.0414383	0.0995517
Cyp51	-0.144981	0.0416	0.0995517
Gm13375	-0.29026	0.0423559	0.0995517
Fgf13	-0.262331	0.0431307	0.0995517
Fam76a	-0.222546	0.0432718	0.0995517
Proser1	-0.181894	0.0435091	0.0995517
Itih3	-0.314232	0.0435177	0.0995517
Aloxe3	-0.342804	0.0436592	0.0995517
Ndp	-0.329496	0.0437312	0.0995517
Prpf39	-0.270423	0.0437567	0.0995517
Adamts20	-0.333487	0.0443951	0.0995517
C230004F18Rik	-0.310791	0.0446751	0.0995517
Htr2c	-0.242789	0.0451954	0.0995517
Insig1	-0.145793	0.0453531	0.0995517
Zfp395	-0.281684	0.0457006	0.0995517
Pde7a	-0.270667	0.0457763	0.0995517
Hnrnpd	-0.245717	0.0459633	0.0995517
Pithd1	-0.193569	0.0467855	0.0995517
Txnrd3	-0.268504	0.0469181	0.0995517
Elac1	-0.271075	0.0471188	0.0995517
Tox	-0.253726	0.047168	0.0995517
Snora28	-0.584739	0.0476871	0.0995517
Opalin	-0.280971	0.0481597	0.0995517
Tagln	-0.0828512	0.0484223	0.0995517
Trem2	-0.332987	0.0484774	0.0995517
9330162012Rik	-0.308914	0.0485555	0.0995517
D430041D05Rik	-0.0136628	0.048844	0.0995517
Lrrc47	-0.250662	0.0492263	0.0995517
Clk2-scamp3	-0.243205	0.0495619	0.0995517
Egr1	-0.471942	0.0497291	0.0995517
Ccny	-0.213242	0.0498577	0.0995517
Upregulated
C1ql2	1.23836	2.88285e-05	0.0116467
Cck	0.274608	0.000182263	0.0368171
Gjb1	0.30281	0.000473268	0.0539953
Spp1	0.978623	0.000601433	0.0539953
Kcnc2	0.234201	0.00148331	0.0872158
Trim36	0.288112	0.00175212	0.0872158
Nipal4	0.296437	0.00180703	0.0872158
Tesc	0.51915	0.00202335	0.0872158
Gpr83	0.144396	0.00204457	0.0872158
Aven	0.179124	0.00220422	0.0872158
Kcnab1	0.381097	0.00230427	0.0872158
H2afj	0.284472	0.00246674	0.0872158
Fgf11	0.33953	0.00278984	0.0872158
Sfrp1	0.537013	0.00341721	0.0872158
Slc29a4	0.201315	0.00365766	0.0872158
Capn1	0.28989	0.00375174	0.0872158
Hapln2	0.120153	0.00378768	0.0872158
Esrrb	0.571102	0.00392407	0.0872158
Tpm2	0.212476	0.00422142	0.0872158
Tspan17	0.168935	0.00423329	0.0872158
Fos	0.147292	0.00426923	0.0872158
Tnfrsf12a	0.366486	0.00434376	0.0872158
Nefl	0.472569	0.0045563	0.0872158
Anxa5	0.124345	0.00478497	0.0872158
Fn3k	0.213857	0.00494287	0.0872158
Sertad3	0.27142	0.00497844	0.0872158
Pacsin2	0.173637	0.00505028	0.0872158
Hip1	0.0535357	0.00517092	0.0872158
Idnk	0.115406	0.00521832	0.0872158
Tmem98	0.120683	0.00548988	0.0872158
Fgf18	0.292901	0.00568578	0.0872158
Vip	0.086892	0.00584026	0.0872158
Klk6	0.256414	0.00590499	0.0872158
Pvalb	0.649193	0.00629765	0.0872158
Acp6	0.127042	0.00636799	0.0872158
Gstm7	0.0861663	0.00659717	0.0872158
Lgals1	0.331406	0.00660718	0.0872158
Cyp2s1	0.241785	0.00671404	0.0872158
Morn2	0.127459	0.00690093	0.0872158
Anxa6	0.217752	0.00704846	0.0872158
Kcng4	0.745221	0.00713824	0.0872158
Anapc13	0.0898778	0.00715268	0.0872158
Adamts13	0.266958	0.00717505	0.0872158
Cmc2	0.182103	0.00721935	0.0872158
Crhr1	0.254409	0.00743314	0.0872158
Pola2	0.184542	0.00746127	0.0872158
Sgpp2	0.26553	0.0075782	0.0872158
Coch	0.299125	0.00764725	0.0872158
3632451O06Rik	0.133056	0.00765009	0.0872158
Rassf7	0.220731	0.00766133	0.0872158
Inhbb	0.26222	0.0076811	0.0872158
Hmg20b	0.241773	0.00776357	0.0872158
Arhgef10	0.0850005	0.00777171	0.0872158
Mrps36	0.0948062	0.00791307	0.0875858
Mrps21	0.105917	0.00813409	0.0879409
N4bp3	0.339383	0.0082085	0.0879409
Nefh	0.560073	0.00848935	0.0879409
Blvrb	0.231931	0.00874213	0.0894132
Tspo	0.212614	0.00893268	0.0895131
Irf3	0.11688	0.00952074	0.0902527
Rangrf	0.117102	0.0101478	0.0902527
Stac2	0.22964	0.0103562	0.0902527
Timmdc1	0.0817041	0.0105544	0.0902527
Sdf2l1	0.268609	0.0105847	0.0902527
Slco3a1	0.169044	0.0106895	0.0902527
Sox18	0.132595	0.0108258	0.0902527
Fam83d	0.188022	0.010838	0.0902527
Vasp	0.0654594	0.0110249	0.0902527
1600002K03Rik	0.266741	0.0112004	0.0902527
Dnase1	0.141102	0.011413	0.0902527
Atp8a2	0.0957867	0.0114862	0.0902527
Anln	0.165044	0.0118268	0.0902527
Rpl34	0.240056	0.0118307	0.0902527
Aifm1	0.126646	0.012009	0.0902527
Gsn	0.114651	0.0120733	0.0902527
Gm3219	0.312104	0.0124455	0.0902527
Ddt	0.134978	0.0125645	0.0902527
Gm2115	0.439966	0.0126827	0.0902527
Pagr1a	0.094518	0.0129296	0.0902527
Nefm	0.49167	0.013139	0.0902527
Htr2a	0.0788579	0.0132922	0.0902527
Steap2	0.278306	0.0134526	0.0902835
Cabp1	0.241456	0.0135493	0.0902835
Gpd1	0.130449	0.0136319	0.0902835
Esyt1	0.350606	0.0140434	0.0912749
Fstl1	0.241526	0.0141205	0.0912749
Agpat9	0.160999	0.014435	0.0921042
Cckbr	0.292207	0.0145869	0.0921042
Ifi27	0.0667354	0.0146574	0.0921042
Tuba8	0.139357	0.0147048	0.0921042
Fam96b	0.0790222	0.0149413	0.0928657
Dexi	0.130074	0.0153688	0.0943277
Cox7a1	0.0572571	0.0159796	0.0961404
Gal3st1	0.253152	0.0159921	0.0961404
Fgf10	0.270831	0.0165699	0.0974996
Sh3bgrl2	0.221951	0.0169562	0.0974996
Emc9	0.160262	0.0171136	0.0974996
Rimkla	0.305374	0.0171486	0.0974996
Cables2	0.189502	0.017631	0.0974996
Phb	0.0956824	0.0176765	0.0974996
Sh3bp5l	0.095041	0.0177756	0.0974996
B9d1	0.0353052	0.0178263	0.0974996
St8sia5	0.137775	0.0183203	0.0986854
Brip1os	0.0813749	0.0187697	0.0995517
Hebp2	0.341413	0.0188225	0.0995517
Syde1	0.17826	0.0190974	0.0995517
Csrp2	0.0826252	0.0195204	0.0995517
1700037C18Rik	0.193943	0.0199125	0.0995517
Rab37	0.469619	0.020394	0.0995517
Cpne8	0.111185	0.0205625	0.0995517
Mrpl42	0.0944876	0.0210474	0.0995517
Mrpl34	0.208317	0.0211135	0.0995517
Pus1	0.132724	0.0213501	0.0995517
Plekho1	0.173145	0.0220455	0.0995517
Krtcap2	0.0961306	0.0223711	0.0995517
1700088E04Rik	0.0934036	0.0224671	0.0995517
Irf9	0.0627094	0.0225132	0.0995517
Mypop	0.160717	0.0225793	0.0995517
S100b	0.102696	0.022642	0.0995517
Gm19461	0.395506	0.0227091	0.0995517
Hsd17b10	0.0611208	0.0231068	0.0995517
Fndc5	0.143129	0.0233932	0.0995517
Thbd	0.372203	0.0244221	0.0995517
2310009A05Rik	0.219684	0.0245408	0.0995517
P2rx4	0.0563307	0.0248026	0.0995517
Epn3	0.327835	0.0252383	0.0995517
Ly6c1	0.0960879	0.0256526	0.0995517
Scamp3	0.193874	0.0258361	0.0995517
A730020M07Rik	0.254148	0.02646	0.0995517
P2rx5	0.270423	0.026745	0.0995517
Apoo-ps	0.159091	0.0269921	0.0995517
3110035E14Rik	0.142638	0.0270487	0.0995517
Eml1	0.105783	0.0271156	0.0995517
Ina	0.11126	0.0272408	0.0995517
Glipr2	0.131293	0.0273296	0.0995517
Wbp1	0.0668315	0.0281325	0.0995517
Tgfb3	0.195011	0.028752	0.0995517
Nudt5	0.123083	0.0293452	0.0995517
Car7	0.311862	0.0299574	0.0995517
Esrra	0.291163	0.0301193	0.0995517
Tjap1	0.157783	0.0303963	0.0995517
Tmem218	0.0424249	0.0306262	0.0995517
Bst2	0.189118	0.030642	0.0995517
3110002H16Rik	0.0457118	0.030819	0.0995517
Myh14	0.205621	0.031071	0.0995517
A230070E04Rik	0.605037	0.031168	0.0995517
Pank4	0.0448327	0.0311857	0.0995517
Esrrg	0.251573	0.0313657	0.0995517
Mrps24	0.132239	0.031387	0.0995517
Car4	0.0281241	0.0316272	0.0995517
Spice1	0.056659	0.0317311	0.0995517
Iglon5	0.228038	0.0319175	0.0995517
Timm10	0.0428556	0.0328064	0.0995517
4930506C21Rik	0.130659	0.0328548	0.0995517
Scly	0.113186	0.033505	0.0995517
Mlec	0.0267537	0.0338221	0.0995517
Lpl	0.32654	0.034043	0.0995517
Snrnp25	0.133457	0.0343849	0.0995517
Tmub1	0.202654	0.0344934	0.0995517
Sacm1l	0.062153	0.0345265	0.0995517
Pcsk1n	0.712773	0.034586	0.0995517
Ppapdc3	0.0867375	0.0346623	0.0995517
Rfc2	0.0513195	0.0347714	0.0995517
Gjc2	0.16545	0.0349596	0.0995517
Npas1	0.445941	0.0349883	0.0995517
Hopx	0.119692	0.0351677	0.0995517
Serhl	0.142232	0.0354739	0.0995517
Slc25a29	0.110953	0.0359143	0.0995517
Kctd9	0.240026	0.0359457	0.0995517
Ten1	0.0351832	0.0360169	0.0995517
Macrod1	0.162355	0.0361198	0.0995517
A330076C08Rik	0.172266	0.0363194	0.0995517
Setd8	0.0670981	0.0372276	0.0995517
Tmem132c	0.0317573	0.0376422	0.0995517
Bcat2	0.113696	0.0381263	0.0995517
0610011F06Rik	0.0510892	0.0381656	0.0995517
1110008P14Rik	0.269729	0.0381695	0.0995517
Hba-a2	0.305013	0.0382047	0.0995517
Thsd7a	0.0362569	0.0382713	0.0995517
Vrk3	0.0548324	0.0385908	0.0995517
Fam57b	0.20748	0.0387436	0.0995517
Hmga1-rs1	0.144606	0.039046	0.0995517
Ccdc184	0.112514	0.0390822	0.0995517
Sdccag8	0.0588878	0.0394952	0.0995517
Metrnl	0.0953032	0.039651	0.0995517
Fgf9	0.190193	0.039741	0.0995517
Tbc1d4	0.150372	0.0399037	0.0995517
Rnpep	0.0715826	0.0401186	0.0995517
Epdr1	0.0436113	0.040306	0.0995517
Ppdpf	0.149051	0.0406992	0.0995517
Frzb	0.238126	0.0408084	0.0995517
Tanc1	0.141442	0.0408354	0.0995517
Sppl2b	0.1518	0.041041	0.0995517
Cyp27a1	0.10148	0.041228	0.0995517
Cela1	0.360398	0.0412666	0.0995517
Ccnd3	0.0840873	0.0415172	0.0995517
1500004A13Rik	0.0949039	0.0424934	0.0995517
Gfod2	0.0444213	0.0426825	0.0995517
Chordc1	0.0995253	0.042686	0.0995517
Kcnc3	0.440154	0.042714	0.0995517
Erbb3	0.108826	0.0431047	0.0995517
Khdrbs3	0.0744472	0.0432801	0.0995517
Klhdc8a	0.119628	0.0433563	0.0995517
Ccdc91	0.0372545	0.0435976	0.0995517
Grp	0.125775	0.0437746	0.0995517
Plcl1	0.0257589	0.0443033	0.0995517
Tpgs1	0.255382	0.0444015	0.0995517
Mrpl24	0.0393704	0.044565	0.0995517
Sec14l2	0.0638277	0.0449558	0.0995517
Bcs1l	0.0664271	0.0456474	0.0995517
Kcnn1	0.254931	0.0460521	0.0995517
Apip	0.0425368	0.0463851	0.0995517
Gria3	0.0459748	0.0465586	0.0995517
Tmtc4	0.0494593	0.0470209	0.0995517
Tmem107	0.118957	0.0472718	0.0995517
Prmt8	0.0421516	0.0474475	0.0995517
Ndufaf2	0.126263	0.047698	0.0995517
Selplg	0.166699	0.0478269	0.0995517
Stard3	0.0429878	0.0478922	0.0995517
Srxn1	0.0147068	0.0480292	0.0995517
Panx2	0.318976	0.0480648	0.0995517
Dnajc15	0.0211571	0.0481126	0.0995517
Dnlz	0.111563	0.0481734	0.0995517
Sntb1	0.0638912	0.0484516	0.0995517
Jun	0.14852	0.048514	0.0995517
Etfb	0.0254604	0.0486072	0.0995517
Nxph3	0.0352441	0.0491754	0.0995517
Slc36a1	0.121938	0.049356	0.0995517
Spire2	0.168043	0.0497055	0.0995517
Calr3	0.261757	0.0498546	0.0995517
Nnt	0.00771641	0.0498599	0.0995517
Slc36a1	0.187762
Spire2	0.200738
Calr3	0.346991
Nnt	0.151184

## Sheet: LR_AcuteCocaine_vs_AcuteSaline
Gene.Symbol	Log2FoldChange	pValue	FDR
Papd7	0.105626	4.47865e-06	0.0677172
Fads1	0.199777	1.69227e-05	0.127936
P3h4	0.250471	9.58992e-05	0.328384
Recql	-0.102196	8.8813e-05	0.328384
Abca8a	-0.332643	0.000108593	0.328384
Fabp7	0.749515	0.000246367	0.390036
Mfap2	0.401525	0.000840722	0.390036
Pvrl1	0.311578	0.000387034	0.390036
Gja1	0.297984	0.000470724	0.390036
Cd93	0.290303	0.000452248	0.390036
Retsat	0.241153	0.000915071	0.390036
Alkbh1	0.228246	0.00051805	0.390036
Pdia6	0.224745	0.000983391	0.390036
Map3k15	0.219852	0.000618077	0.390036
Slc46a1	0.217219	0.00045584	0.390036
Stx6	0.209528	0.000635038	0.390036
Calr	0.201047	0.000907235	0.390036
Ing4	0.188079	0.000765609	0.390036
Tspan14	0.186798	0.000853074	0.390036
Mgat4b	0.183726	0.00100605	0.390036
Cbx1	0.159062	0.000563344	0.390036
Gramd4	0.158014	0.000634246	0.390036
Zbtb5	0.134558	0.000597214	0.390036
Zbtb21	0.104937	0.000774229	0.390036
Dgkd	0.103184	0.000611027	0.390036
Zfp358	0.0995896	0.000830778	0.390036
Fbf1	0.0955136	0.000576678	0.390036
Cog3	-0.0927835	0.000739229	0.390036
Bckdk	-0.130441	0.000472978	0.390036
Acat1	-0.140802	0.000361176	0.390036
Rad50	-0.143966	0.000865787	0.390036
Bmpr2	-0.145553	0.000708896	0.390036
F8	-0.16914	0.000976861	0.390036
Coq7	-0.16923	0.000946589	0.390036
Tbc1d7	-0.201898	0.000834964	0.390036
Gm1976	-0.228499	0.000209356	0.390036
Abcg2	-0.252693	0.000932606	0.390036
Alkbh3	-0.275567	0.000691206	0.390036
Plin4	-0.790067	0.000855797	0.390036
Hsf1	0.202995	0.001066	0.39312
Vma21	-0.106494	0.0010542	0.39312
Gcsh	-0.143386	0.00112873	0.406343
Ednra	0.260866	0.00116697	0.40818
Otud6b	-0.0869946	0.00118783	0.40818
Serpinh1	0.503917	0.0013424	0.419304
Khdrbs3	0.280139	0.00137847	0.419304
4933404O12Rik	0.227869	0.00127637	0.419304
Rps19bp1	0.197368	0.00130625	0.419304
Haus8	0.144469	0.00140955	0.419304
Atg10	-0.168686	0.00128311	0.419304
4931408D14Rik	-0.174565	0.00141432	0.419304
Tomm40l	0.141354	0.00146549	0.426119
Ikbkap	-0.0996219	0.00160134	0.450387
Snapin	-0.185396	0.00160852	0.450387
Pygo2	0.115026	0.00165521	0.455031
Cybrd1	0.231122	0.00171903	0.455997
Eaf2	-0.134984	0.00169398	0.455997
Nrcam	-0.119421	0.00183509	0.478389
1700084C01Rik	0.586114	0.00261769	0.490737
Mfge8	0.277027	0.00275905	0.490737
Tmem252	0.233905	0.00240129	0.490737
Ccrl2	0.231719	0.00268773	0.490737
Adgrg1	0.226908	0.00225201	0.490737
Clu	0.211042	0.00250769	0.490737
S1pr1	0.208792	0.00262536	0.490737
Zfp36	0.200504	0.00199262	0.490737
Tmem132e	0.181535	0.00209415	0.490737
1700003M07Rik	0.18018	0.00282369	0.490737
Rrbp1	0.179733	0.00265409	0.490737
Kcnc4	0.173003	0.0025357	0.490737
Gm973	0.165713	0.00226907	0.490737
Unc119b	0.149248	0.00223958	0.490737
Dusp22	0.137265	0.00243569	0.490737
Exoc8	0.126112	0.00224178	0.490737
Ints3	0.11565	0.00252188	0.490737
Lsm11	0.115561	0.00248073	0.490737
Usf1	0.109247	0.00274001	0.490737
Camsap1	0.0765238	0.00197758	0.490737
Atp7b	-0.115543	0.00230591	0.490737
Lrba	-0.12491	0.00279236	0.490737
Ddt	-0.143395	0.00262236	0.490737
Ubr3	-0.156874	0.00233666	0.490737
Ccdc51	-0.161684	0.00245224	0.490737
Snrpb2	-0.17395	0.00210372	0.490737
Dnm3	-0.201459	0.00196406	0.490737
Btaf1	-0.253637	0.00276007	0.490737
Tmsb15l	-0.31581	0.00264113	0.490737
Gm38666	0.659824	0.0034832	0.496248
Mmp14	0.601637	0.00353761	0.496248
Emp2	0.458736	0.00294174	0.496248
Ecm1	0.439098	0.00338384	0.496248
Gdpd2	0.338451	0.00384157	0.496248
Tagln2	0.293191	0.00459219	0.496248
Phkg1	0.284953	0.00363544	0.496248
Sh3gl3	0.221314	0.00455908	0.496248
Lzts3	0.217868	0.00379743	0.496248
S100a16	0.217553	0.00289328	0.496248
Cspg5	0.217395	0.00414738	0.496248
Fam46a	0.214974	0.0045357	0.496248
Tmed3	0.211384	0.00443239	0.496248
Paqr6	0.181012	0.0041918	0.496248
Mc4r	0.17844	0.00461591	0.496248
1700030J22Rik	0.177352	0.00397678	0.496248
Ggcx	0.177095	0.00379996	0.496248
Tmem159	0.174572	0.00433499	0.496248
Kti12	0.172239	0.00332476	0.496248
Galnt10	0.169578	0.00331504	0.496248
Aoc3	0.16841	0.00316484	0.496248
Pomt1	0.164777	0.00414413	0.496248
Kctd18	0.158995	0.00431614	0.496248
Fer1l5	0.158338	0.00462771	0.496248
Tbl1xr1	0.139948	0.00341069	0.496248
Aplp1	0.136842	0.00451495	0.496248
Pqbp1	0.136753	0.00362344	0.496248
Atxn7l3b	0.130664	0.00302322	0.496248
Tm2d3	0.130156	0.00388024	0.496248
Nadsyn1	0.12517	0.00422174	0.496248
G3bp1	0.112127	0.00356703	0.496248
Htr4	0.111607	0.00431402	0.496248
Eif4h	0.0921119	0.00448541	0.496248
Ehmt1	0.0741373	0.00381254	0.496248
Smarcc1	0.0729125	0.00306995	0.496248
Atcay	0.0710605	0.00462079	0.496248
Nt5c2	-0.0715055	0.00313946	0.496248
Cnot1	-0.0797588	0.0038829	0.496248
Ythdf3	-0.0951163	0.00429205	0.496248
Galnt1	-0.10105	0.00409985	0.496248
Rab3gap2	-0.104723	0.00387916	0.496248
Msra	-0.11302	0.00321177	0.496248
Gsr	-0.132226	0.00373947	0.496248
Tcaim	-0.134851	0.0044064	0.496248
Ptrhd1	-0.141981	0.00453191	0.496248
Sord	-0.14406	0.0037644	0.496248
Blm	-0.147042	0.004386	0.496248
Frs2	-0.149909	0.00449434	0.496248
Sf3b6	-0.160997	0.00335526	0.496248
9230114K14Rik	-0.182439	0.00362213	0.496248
Eif2ak2	-0.270493	0.0038216	0.496248
Calcb	-0.321785	0.0036067	0.496248
Gm833	-0.331176	0.00422823	0.496248
Gabrr2	-0.413303	0.00431046	0.496248
Spidr	0.207901	0.00466575	0.496804
Cpeb3	-0.138511	0.00474828	0.502056
Tacstd2	0.338262	0.00481577	0.502169
Kl	0.155506	0.00478619	0.502169
Alpl	0.376111	0.00485591	0.502423
Sh3pxd2b	0.140559	0.00488467	0.502423
Bgn	0.40001	0.00499551	0.510352
Ctf1	0.566516	0.00737129	0.510699
1700012B09Rik	0.48642	0.00640176	0.510699
Col1a1	0.473145	0.00802811	0.510699
Gm13031	0.458457	0.00621097	0.510699
Itga7	0.417698	0.00733813	0.510699
Nrp1	0.401857	0.00555328	0.510699
Emid1	0.360683	0.00712654	0.510699
Tmem176a	0.359671	0.00945018	0.510699
Rab7b	0.336161	0.00880387	0.510699
Aspn	0.31308	0.00874557	0.510699
Slc1a6	0.313028	0.00791375	0.510699
Gimap6	0.263477	0.00748464	0.510699
Cdc42ep4	0.25593	0.0059993	0.510699
Nfil3	0.252405	0.00774891	0.510699
Grm7	0.247006	0.00633606	0.510699
Jam3	0.236411	0.00516859	0.510699
Npnt	0.235724	0.00867786	0.510699
S100a11	0.235104	0.00844245	0.510699
Gcnt2	0.224418	0.00967869	0.510699
Fam110a	0.219489	0.00584608	0.510699
Swap70	0.214118	0.00601062	0.510699
Rfx4	0.208816	0.00777433	0.510699
Fads2	0.204531	0.00733227	0.510699
Mesdc2	0.202329	0.00669345	0.510699
Sox2	0.19885	0.00691577	0.510699
Zfp961	0.198496	0.00890369	0.510699
Pcgf2	0.197334	0.00909317	0.510699
Lrch4	0.196694	0.00733087	0.510699
Fdxacb1	0.196562	0.00954825	0.510699
Itgb3	0.194769	0.00558634	0.510699
Ccnd1	0.193864	0.0081105	0.510699
Synpo2	0.189378	0.00872554	0.510699
Tkfc	0.188593	0.00612786	0.510699
Cys1	0.188089	0.00860952	0.510699
Gprc5c	0.185472	0.00546938	0.510699
Rbm4b	0.182733	0.00979179	0.510699
Pex6	0.182185	0.00962173	0.510699
Hsp90b1	0.182163	0.0078573	0.510699
Cyp4f17	0.176707	0.00625742	0.510699
S1pr3	0.176598	0.0074899	0.510699
Myd88	0.176162	0.00560294	0.510699
Map4k4	0.172291	0.00965249	0.510699
Kctd11	0.171997	0.00523277	0.510699
Slc25a18	0.170573	0.00614943	0.510699
1500004A13Rik	0.168272	0.00833522	0.510699
Dnajb2	0.167848	0.00969951	0.510699
Usp27x	0.166945	0.00790353	0.510699
Hey2	0.162286	0.0083748	0.510699
Pex5	0.156909	0.00633752	0.510699
Ttf1	0.155148	0.00520939	0.510699
Mettl16	0.146933	0.00846683	0.510699
Ssna1	0.144908	0.00838957	0.510699
Hyou1	0.141865	0.00508526	0.510699
Tmed4	0.124646	0.00792169	0.510699
Itga8	0.124119	0.00629476	0.510699
Pigu	0.123496	0.00676402	0.510699
Yap1	0.122146	0.00791349	0.510699
Nt5c3b	0.120962	0.00753187	0.510699
Cul7	0.120129	0.00880396	0.510699
5830417I10Rik	0.119891	0.00829165	0.510699
Dnal4	0.112669	0.00519147	0.510699
Tnks1bp1	0.111825	0.00640785	0.510699
Itpripl1	0.111269	0.00855743	0.510699
Csf3r	0.110352	0.00715648	0.510699
Raly	0.110334	0.00659394	0.510699
Ints7	0.108632	0.00672642	0.510699
B4gat1	0.106702	0.00966871	0.510699
Tnfaip1	0.10179	0.00549621	0.510699
Alkbh5	0.0981321	0.00790762	0.510699
Mrfap1	0.0967935	0.00979514	0.510699
Ganab	0.0861784	0.00838282	0.510699
Gtf2i	0.0812241	0.00891054	0.510699
Gpr162	0.0801472	0.00577699	0.510699
Prpf6	0.0796219	0.00599344	0.510699
Iffo2	0.0752764	0.00898985	0.510699
A230072E10Rik	0.0751446	0.00938487	0.510699
Herpud1	0.0703806	0.00841225	0.510699
Pdf	0.0637814	0.00943115	0.510699
Herc3	-0.0925375	0.00912473	0.510699
Lancl1	-0.0967671	0.00874963	0.510699
Cd2ap	-0.100335	0.00884055	0.510699
Kras	-0.10076	0.00547082	0.510699
Use1	-0.103236	0.00951577	0.510699
Ndufa2	-0.106082	0.005699	0.510699
Uevld	-0.106958	0.0091543	0.510699
Emc8	-0.108716	0.00782194	0.510699
Ankrd12	-0.109137	0.00655098	0.510699
Tmf1	-0.109154	0.00948396	0.510699
Dclre1a	-0.110678	0.00886899	0.510699
Nipa2	-0.110974	0.00930413	0.510699
Stx17	-0.112101	0.00707825	0.510699
Mrpl11	-0.112663	0.00890298	0.510699
Csnk2a2	-0.113317	0.00902056	0.510699
Atm	-0.115082	0.00693275	0.510699
Npat	-0.11666	0.00772931	0.510699
Sbf2	-0.120989	0.00724429	0.510699
Atpif1	-0.120999	0.00728921	0.510699
Plaa	-0.122349	0.00674714	0.510699
Cdc27	-0.122878	0.00884215	0.510699
Recql5	-0.123467	0.00910459	0.510699
Iars2	-0.12435	0.00614633	0.510699
Agl	-0.127161	0.00581921	0.510699
Cyfip1	-0.127785	0.00785431	0.510699
Gcnt4	-0.130198	0.00657878	0.510699
Vps13d	-0.131537	0.006312	0.510699
Ndufv2	-0.134039	0.00962014	0.510699
Rps6ka3	-0.138917	0.0085011	0.510699
Mta3	-0.140557	0.00602482	0.510699
BC027231	-0.140916	0.00818855	0.510699
Diap2	-0.141746	0.00898903	0.510699
Cog2	-0.145233	0.00902076	0.510699
Suv39h2	-0.150477	0.00570413	0.510699
Slc40a1	-0.154632	0.00873757	0.510699
Atp8b3	-0.15795	0.00716523	0.510699
Cep83os	-0.164733	0.00705056	0.510699
Zbtb22	-0.171581	0.00715739	0.510699
3830406C13Rik	-0.17494	0.00891715	0.510699
AI118078	-0.180969	0.00649819	0.510699
Bnip3	-0.181758	0.00649471	0.510699
Fam228b	-0.184682	0.00840656	0.510699
Mybl1	-0.194836	0.00549413	0.510699
Acadl	-0.195882	0.00641995	0.510699
9330199G10Rik	-0.196533	0.00793366	0.510699
Sycp3	-0.20241	0.00928619	0.510699
Haus6	-0.212672	0.00571284	0.510699
Cox7b	-0.217838	0.00571285	0.510699
Gpsm2	-0.220838	0.00656269	0.510699
Spata1	-0.22925	0.00524756	0.510699
Uxt	-0.238506	0.0052698	0.510699
Chpf2	-0.249065	0.00631628	0.510699
Plcl1	-0.2504	0.00970318	0.510699
Adipor2	-0.268987	0.00927577	0.510699
Nudt22	-0.272076	0.00666669	0.510699
Ccbl2	-0.275818	0.00692919	0.510699
AA467197	-0.286446	0.0065841	0.510699
A330049N07Rik	-0.311995	0.00534207	0.510699
Msrb1	-0.333183	0.00821524	0.510699
Ide	-0.336054	0.00646576	0.510699
Fgf2	-0.338551	0.00938843	0.510699
Mertk	-0.348529	0.00976791	0.510699
1700105P06Rik	-0.373085	0.00745325	0.510699
Rbm3	-0.511851	0.00890064	0.510699
Adcy8	0.25377	0.00985025	0.510858
Sv2b	-0.262899	0.00986577	0.510858
Rxrg	0.385288	0.0103486	0.515863
Kcne1l	0.264971	0.0101464	0.515863
Lmbr1l	0.232306	0.0100608	0.515863
AI467606	0.211223	0.0105083	0.515863
Sema4f	0.202595	0.010286	0.515863
Tspyl5	0.188914	0.010489	0.515863
Xbp1	0.149541	0.0103873	0.515863
Txndc15	0.102271	0.0104624	0.515863
Tmem19	-0.0731439	0.0104371	0.515863
Alg12	-0.10276	0.0101802	0.515863
Rfc1	-0.109806	0.0102351	0.515863
Tamm41	-0.131956	0.0100896	0.515863
C330027C09Rik	-0.157382	0.0102687	0.515863
2900008C10Rik	-0.203358	0.0101888	0.515863
Fkbp5	-0.270507	0.0104558	0.515863
Tmem232	-0.354094	0.0103696	0.515863
Ltn1	-0.088798	0.0105881	0.516427
Cfl2	-0.131915	0.0105743	0.516427
Lyrm7	0.137173	0.0108245	0.51793
Rrp7a	0.0875844	0.0108163	0.51793
Cltc	-0.167328	0.010773	0.51793
Fam185a	-0.171051	0.0106927	0.51793
Cry1	-0.199315	0.0107631	0.51793
Xdh	-0.581075	0.0107171	0.51793
Fsd1l	-0.131884	0.0108802	0.518237
Ndufa11	-0.16831	0.0108994	0.518237
Tmod2	-0.116973	0.0109707	0.519989
Dym	-0.19376	0.0110121	0.52032
Rce1	0.285566	0.0112738	0.52503
Tgfbi	0.245528	0.0112759	0.52503
Thap11	0.137372	0.0112094	0.52503
Tmed10	0.053404	0.0112854	0.52503
Pcsk2os1	-0.135967	0.0112288	0.52503
Igsf1	0.6531	0.0115761	0.527617
Rpl34	0.259079	0.0117877	0.527617
Taf15	0.24911	0.0119237	0.527617
Rsrp1	0.184203	0.012003	0.527617
Plaur	0.177637	0.01178	0.527617
Cx3cl1	0.168174	0.0115308	0.527617
Vkorc1	0.159559	0.0119133	0.527617
Sall2	0.157617	0.012034	0.527617
Rbm10	0.132798	0.0121161	0.527617
Tada1	0.125023	0.0121806	0.527617
Rad9a	0.107084	0.0121381	0.527617
Snx15	0.105284	0.0118632	0.527617
Nup98	-0.0794145	0.0119342	0.527617
Fancm	-0.0905713	0.0121819	0.527617
Zwilch	-0.0929729	0.0120374	0.527617
Chid1	-0.104737	0.0114806	0.527617
Garem	-0.146308	0.0116052	0.527617
Ostm1	-0.153312	0.0121738	0.527617
BC049715	-0.159033	0.0119064	0.527617
Sptan1	-0.162184	0.0116402	0.527617
Gpr137b	-0.172626	0.0117333	0.527617
Kdm4d	-0.203872	0.0118482	0.527617
Plce1	-0.26859	0.0122134	0.527617
A330015K06Rik	-0.342199	0.0119081	0.527617
1700086O06Rik	-0.356262	0.0120138	0.527617
Rdh5	0.433636	0.0123136	0.530432
Zdhhc21	-0.122227	0.0123923	0.530798
Nt5c1a	-0.250986	0.0123636	0.530798
Marcksl1	0.343712	0.0124445	0.531038
Ei24	0.056587	0.0124682	0.531038
Socs1	0.255647	0.0125088	0.531273
Hspa5	0.219462	0.0125952	0.532435
Fam118a	0.164715	0.0126538	0.532435
Stard13	-0.119714	0.012677	0.532435
Slc4a9	-0.161728	0.0126766	0.532435
Sugct	-0.151111	0.012755	0.532749
Pet117	-1.32627	0.0127198	0.532749
Fam181a	0.482569	0.0131988	0.533619
Fibcd1	0.329733	0.0129868	0.533619
Tmem176b	0.317903	0.0131588	0.533619
Cbs	0.19252	0.0131707	0.533619
Fam134a	0.131738	0.0128355	0.533619
Parp11	0.122728	0.0131776	0.533619
Porcn	0.0818354	0.0130853	0.533619
Ckap4	0.0736638	0.0129604	0.533619
Hpgds	-0.0844774	0.0131993	0.533619
Phc3	-0.0972766	0.0129399	0.533619
Fuca1	-0.109937	0.0131959	0.533619
Nudt15	-0.140424	0.0131409	0.533619
Atp5g1	-0.149925	0.013242	0.533919
Nupr1	0.277816	0.0136858	0.538073
Pou2f2	0.193027	0.0135769	0.538073
Pdia4	0.19276	0.0136585	0.538073
Prkcq	0.191747	0.0135147	0.538073
Klhl8	0.132485	0.0134719	0.538073
Trim32	0.0860581	0.0137009	0.538073
Bcas3	-0.0935565	0.0135066	0.538073
Lmln	-0.124364	0.0135315	0.538073
Ly96	-0.382032	0.0136434	0.538073
Cxcl13	-0.483934	0.0134521	0.538073
Ikbip	0.117518	0.0137719	0.538346
BC017158	0.114761	0.0138098	0.538346
Fech	-0.108595	0.0138147	0.538346
Ptpn9	0.104316	0.0140403	0.541812
Mut	-0.156026	0.014047	0.541812
Fggy	-0.225822	0.0139837	0.541812
Ostf1	-0.271638	0.0140305	0.541812
Wtip	0.350781	0.0142184	0.544328
Pbxip1	0.144277	0.0143642	0.544328
Tppp	0.128441	0.0143392	0.544328
Kars	-0.0893609	0.0143503	0.544328
Pou6f1	-0.10435	0.0142843	0.544328
2010005H15Rik	-0.301602	0.0142782	0.544328
Grin3b	-0.405785	0.0142102	0.544328
Hist1h2bj	0.47933	0.0144791	0.544554
Rlbp1	0.241949	0.0144675	0.544554
Cald1	0.217014	0.0145503	0.544554
Herc2	-0.123033	0.0144124	0.544554
Etnppl	-0.34007	0.0145328	0.544554
Col4a1	0.264305	0.0146754	0.546427
Arhgdib	0.185151	0.0148894	0.546427
Mfap3	0.168771	0.0148277	0.546427
Hook3	-0.116478	0.014789	0.546427
4732491K20Rik	-0.123539	0.0146834	0.546427
Itgb1bp1	-0.140888	0.0147671	0.546427
Acr	-0.148397	0.0147902	0.546427
Fmn1	-0.226852	0.0148567	0.546427
Ackr3	0.207303	0.0150497	0.550973
Fa2h	0.330789	0.0154018	0.552112
Mmp17	0.2817	0.0153537	0.552112
Nt5dc2	0.259549	0.0154113	0.552112
Igsf9	0.208997	0.015237	0.552112
Mxra7	0.204259	0.015446	0.552112
Cenpv	0.202126	0.015234	0.552112
St5	0.145131	0.015146	0.552112
Rsad1	-0.135759	0.0153791	0.552112
Edn3	-0.256718	0.0153118	0.552112
Kcns3	-0.516603	0.0152144	0.552112
1700056E22Rik	0.244367	0.015521	0.553485
Lca5	-0.16906	0.0155952	0.554822
Ptges3	0.115745	0.0156429	0.555214
Tmco6	0.24084	0.0159294	0.556794
Tie1	0.223955	0.0158884	0.556794
Elof1	0.145913	0.0158475	0.556794
4930523C07Rik	0.12999	0.0157787	0.556794
4930519G04Rik	0.127385	0.0159452	0.556794
Prkab2	-0.211747	0.0159154	0.556794
Gclm	-0.228435	0.0158379	0.556794
Usp9x	-0.0959188	0.0159842	0.55687
Cdkn1c	0.43306	0.0168372	0.558479
Slc38a5	0.363554	0.0164144	0.558479
Pdlim3	0.252318	0.016208	0.558479
Kcnk13	0.247515	0.0172838	0.558479
Thrsp	0.230855	0.0164097	0.558479
AU021092	0.227322	0.0162966	0.558479
Chst3	0.194443	0.0166656	0.558479
0610010K14Rik	0.192622	0.0170405	0.558479
Pgf	0.179907	0.0170074	0.558479
Tspyl3	0.164464	0.0170377	0.558479
Foxo4	0.158424	0.016955	0.558479
Sgsm1	0.146487	0.0163701	0.558479
Ccdc22	0.141506	0.017316	0.558479
Nrf1	0.139155	0.0168831	0.558479
Ncan	0.133231	0.0173601	0.558479
Tlcd1	0.119449	0.0164888	0.558479
Tor1a	0.110412	0.0172185	0.558479
Mcm5	0.102599	0.0172097	0.558479
Pgap2	0.101364	0.0162769	0.558479
Trim26	0.0956132	0.0170107	0.558479
Slc35b1	0.0950654	0.0170841	0.558479
Cbll1	0.0875589	0.016083	0.558479
Nom1	-0.0818849	0.0173454	0.558479
Vps37a	-0.0860904	0.0166695	0.558479
Zfp729b	-0.0957887	0.0168825	0.558479
Gls	-0.107663	0.0173559	0.558479
Efcab2	-0.123788	0.0171371	0.558479
1110032A03Rik	-0.133951	0.0170385	0.558479
Spata6	-0.141396	0.0171965	0.558479
Mtm1	-0.145725	0.0172915	0.558479
Tecrl	-0.158187	0.0167012	0.558479
Atg4a	-0.19749	0.0169242	0.558479
9330111N05Rik	-0.200041	0.0167748	0.558479
Lrrc20	-0.227166	0.0165347	0.558479
Atp10a	-0.269951	0.0165715	0.558479
Gm765	-0.693228	0.016342	0.558479
Mustn1	0.304619	0.0175301	0.560372
Rps6kl1	0.111396	0.0174794	0.560372
Inpp5b	-0.0852291	0.0175066	0.560372
Dtnb	-0.109053	0.0176449	0.561664
Eif2s3y	-0.235454	0.0176186	0.561664
Wif1	0.325235	0.0182973	0.563167
Gsto2	0.286189	0.0184509	0.563167
Ptchd2	0.250495	0.0181138	0.563167
Hrh1	0.237344	0.0178932	0.563167
Samd1	0.216225	0.0180796	0.563167
Jph4	0.177246	0.0179179	0.563167
Zfp467	0.149632	0.0180851	0.563167
Fam220a	0.148656	0.018483	0.563167
Tmem11	0.148199	0.0183266	0.563167
Hnrnpm	0.110578	0.0179757	0.563167
N4bp1	0.0648992	0.0184186	0.563167
Atg2b	-0.0590076	0.0179578	0.563167
Ssx2ip	-0.109463	0.0185351	0.563167
Arhgap21	-0.112289	0.0184934	0.563167
Tnks	-0.116397	0.0179894	0.563167
Agfg2	-0.124947	0.0185023	0.563167
Egf	-0.141968	0.0180382	0.563167
Cdk12	-0.142333	0.0182392	0.563167
Ric3	-0.148796	0.0181178	0.563167
Fbxo40	-0.19333	0.0182845	0.563167
Uqcr11	-0.19498	0.0177443	0.563167
Fam135b	-0.244372	0.0185362	0.563167
Ammecr1	-0.247943	0.0185488	0.563167
Tnfsf12	0.157938	0.0186019	0.563647
Ift122	0.115333	0.0187184	0.563789
Klhl18	0.108968	0.0186832	0.563789
Fam26e	-0.231721	0.0186929	0.563789
E130006D01Rik	-0.215452	0.0187966	0.565019
Ptgis	0.317131	0.019001	0.565097
Sipa1	0.106584	0.0190713	0.565097
B3galt4	0.0994644	0.0190214	0.565097
Gm15694	-0.166619	0.0191064	0.565097
Cryz	-0.18189	0.0191356	0.565097
Rmdn2	-0.182238	0.0188541	0.565097
Acox3	-0.235642	0.0189284	0.565097
C2cd2	-0.256111	0.0191197	0.565097
Stk39	-0.294126	0.018912	0.565097
Arhgap36	0.601575	0.0231818	0.566124
Tunar	0.37978	0.0225381	0.566124
Rbm38	0.376124	0.0236036	0.566124
Zap70	0.358622	0.0195264	0.566124
Tmem100	0.355048	0.0195309	0.566124
Gabra2	0.342263	0.0202441	0.566124
Slc15a2	0.321756	0.0228214	0.566124
Kcnq5	0.314192	0.0194206	0.566124
P4ha1	0.309564	0.0216217	0.566124
Ddit4l	0.289452	0.0236397	0.566124
Sema3f	0.278624	0.023469	0.566124
Prss12	0.278015	0.0221069	0.566124
Fndc9	0.271541	0.0224179	0.566124
Tmem132a	0.267911	0.0204043	0.566124
Fam181b	0.253007	0.0230845	0.566124
Prkcdbp	0.249922	0.0228501	0.566124
Lman2l	0.246861	0.0223137	0.566124
Tacr1	0.245241	0.0235284	0.566124
Zbtb7c	0.239769	0.0222301	0.566124
Zfp92	0.239252	0.0222672	0.566124
Tmem265	0.232964	0.0214224	0.566124
Ndrg1	0.22302	0.0232804	0.566124
Mmrn2	0.218654	0.0218484	0.566124
Mdga1	0.216988	0.0238181	0.566124
Creb3l1	0.188749	0.019717	0.566124
Rbm12b2	0.186514	0.0198684	0.566124
Rufy1	0.185113	0.0216516	0.566124
Col5a2	0.183146	0.0221356	0.566124
Cd9	0.17262	0.0226263	0.566124
Bloc1s3	0.17209	0.0209273	0.566124
Prrg3	0.170449	0.0232328	0.566124
Sdc1	0.170314	0.0231108	0.566124
H1f0	0.165053	0.0222952	0.566124
Idua	0.155799	0.0194869	0.566124
Ptma	0.149551	0.0201972	0.566124
Fkbp4	0.145992	0.0233985	0.566124
Tmem231	0.14334	0.0217462	0.566124
Zfp108	0.142723	0.0195405	0.566124
Gpn1	0.141777	0.0199302	0.566124
Fndc3b	0.139929	0.0210025	0.566124
Srd5a1	0.137955	0.0202228	0.566124
Spred3	0.136825	0.0219462	0.566124
Cd36	0.13654	0.0221678	0.566124
Afap1l2	0.134023	0.0203798	0.566124
Erp29	0.133491	0.0207091	0.566124
Rnf121	0.131319	0.019599	0.566124
Wdr83os	0.125639	0.0224593	0.566124
Nup62	0.124686	0.021101	0.566124
Dynll1	0.122502	0.021848	0.566124
Jarid2	0.121191	0.0200506	0.566124
Rbbp6	0.116129	0.0211087	0.566124
Atp1a1	0.110561	0.0209231	0.566124
Slc19a1	0.110027	0.0222268	0.566124
Ccdc71	0.108084	0.0237099	0.566124
Jazf1	0.101068	0.0197811	0.566124
Amigo1	0.100511	0.0199827	0.566124
Nol12	0.0955651	0.0221594	0.566124
Ing1	0.0944165	0.0227327	0.566124
Fam192a	0.0870469	0.0238506	0.566124
Fam134c	0.0801589	0.0212557	0.566124
Tbc1d25	0.0793063	0.0223042	0.566124
Tm9sf4	0.070753	0.0238445	0.566124
Tmem183a	0.0623475	0.023426	0.566124
Txnl1	-0.0660133	0.0211867	0.566124
Stx12	-0.0783957	0.0237649	0.566124
Zfp654	-0.0867037	0.0223322	0.566124
Ube4b	-0.0879423	0.019825	0.566124
Fhl2	-0.0890824	0.0235433	0.566124
Nup155	-0.0943561	0.0232205	0.566124
Fam199x	-0.0950534	0.0219373	0.566124
Yaf2	-0.100318	0.0207436	0.566124
Trmt10a	-0.101663	0.0237468	0.566124
Bmi1	-0.10378	0.0203376	0.566124
Zgrf1	-0.110245	0.0210619	0.566124
Lcor	-0.110696	0.0237009	0.566124
Sgcb	-0.111057	0.023368	0.566124
Ccng1	-0.113716	0.0204689	0.566124
Lepr	-0.113887	0.0201034	0.566124
Gclc	-0.11709	0.0233024	0.566124
Zfand5	-0.117351	0.0206272	0.566124
Pdcd6ip	-0.120366	0.0209261	0.566124
Sprtn	-0.125182	0.0211238	0.566124
Mapk4	-0.126136	0.0205904	0.566124
Prkdc	-0.127298	0.020839	0.566124
Mob1a	-0.129647	0.02242	0.566124
Ndufb7	-0.129685	0.0228704	0.566124
4931406C07Rik	-0.130639	0.0206033	0.566124
Pde10a	-0.135039	0.0226045	0.566124
Ankrd13a	-0.135069	0.0221885	0.566124
Mdh1	-0.136818	0.0234154	0.566124
Fam188a	-0.140713	0.0234109	0.566124
Inpp5d	-0.142482	0.019827	0.566124
Enah	-0.142858	0.0223381	0.566124
Exoc2	-0.143032	0.0222542	0.566124
Sestd1	-0.143339	0.0194317	0.566124
Rita1	-0.145701	0.0235599	0.566124
Nqo1	-0.151661	0.0219575	0.566124
Sgk3	-0.158219	0.0225369	0.566124
Tcaf2	-0.159262	0.0214431	0.566124
Polr2h	-0.160145	0.0229441	0.566124
Kif1a	-0.161591	0.0232904	0.566124
Csmd1	-0.161655	0.0209667	0.566124
Ifit3b	-0.165088	0.0207734	0.566124
Tfdp2	-0.174217	0.0215536	0.566124
Mospd1	-0.176437	0.0212029	0.566124
Cadm2	-0.179658	0.0196482	0.566124
Gas2l3	-0.179887	0.0228016	0.566124
Strada	-0.192595	0.0199685	0.566124
Chpt1	-0.192804	0.0197886	0.566124
Zfp810	-0.198507	0.020672	0.566124
Tbc1d8b	-0.204317	0.021783	0.566124
Mif	-0.21215	0.0221202	0.566124
Zbp1	-0.219889	0.0194265	0.566124
Dync1h1	-0.220478	0.0232054	0.566124
Mir22hg	-0.23658	0.0221067	0.566124
Prune2	-0.237232	0.0235048	0.566124
Map1b	-0.249669	0.021737	0.566124
Rgs11	-0.275728	0.0235088	0.566124
Abhd10	-0.277987	0.0215112	0.566124
Ptar1	-0.284942	0.0226789	0.566124
Cox7a1	-0.293668	0.0213972	0.566124
S100b	-0.334255	0.0211674	0.566124
Airn	-0.396193	0.0213972	0.566124
Rhod	-0.406154	0.0224388	0.566124
Fmo2	-0.740717	0.0194527	0.566124
Dgkeos	0.314607	0.0240268	0.566511
Sema4a	0.269343	0.024327	0.566511
Gmip	0.251972	0.024354	0.566511
Hnrnph3	0.196356	0.0239996	0.566511
Lrrc32	0.178273	0.024191	0.566511
Mtss1l	0.146565	0.0240699	0.566511
Slc25a23	0.11727	0.0243536	0.566511
Cbx7	0.0659837	0.0243479	0.566511
4930452B06Rik	-0.0696404	0.0243459	0.566511
Scube2	-0.101699	0.0240154	0.566511
Ier3ip1	-0.124885	0.0241467	0.566511
Dmxl2	-0.150666	0.0242215	0.566511
Hif3a	-0.394787	0.0240718	0.566511
Cnpy2	0.165779	0.0244604	0.567241
Pdha1	-0.114175	0.0244379	0.567241
Gm15350	-0.473092	0.0245511	0.568473
Olfr558	0.202412	0.0246275	0.56937
Hspb1	0.493406	0.0254327	0.56937
Cd63	0.308094	0.0247931	0.56937
Tek	0.248938	0.025051	0.56937
Barx2	0.230064	0.0253906	0.56937
Tmem109	0.202161	0.0251557	0.56937
Alcam	0.186382	0.0257017	0.56937
Slc9a5	0.18217	0.0251425	0.56937
Zdhhc9	0.163913	0.0258958	0.56937
Tra2a	0.154125	0.0251672	0.56937
Lpcat3	0.150569	0.0259761	0.56937
Slc25a14	0.144364	0.0255533	0.56937
Slc15a4	0.144254	0.025113	0.56937
Snx3	0.108111	0.0258479	0.56937
Ctbp2	0.104218	0.0251643	0.56937
St6galnac4	0.101809	0.024844	0.56937
Mlec	0.0989019	0.0253038	0.56937
Ago1	0.0939373	0.0260961	0.56937
Rnf220	0.0859404	0.0258961	0.56937
Zbtb44	0.0840188	0.0250951	0.56937
Ppm1k	-0.0652193	0.025008	0.56937
Atad5	-0.072872	0.0257651	0.56937
Zzef1	-0.077336	0.025963	0.56937
Acer3	-0.125682	0.02606	0.56937
Ttc19	-0.134097	0.0256483	0.56937
Trp53inp1	-0.136121	0.0259829	0.56937
Fat3	-0.143053	0.0252509	0.56937
Lamtor4	-0.148524	0.0252598	0.56937
Arap2	-0.14951	0.0258586	0.56937
Elovl4	-0.15039	0.0259457	0.56937
Eif2a	-0.161552	0.0253458	0.56937
Snhg14	-0.163685	0.0260066	0.56937
Rpl36	-0.165029	0.0253434	0.56937
Cpeb1	-0.169867	0.0260735	0.56937
Pdk3	-0.174351	0.0251893	0.56937
Kcnma1	-0.190988	0.0249455	0.56937
Dock9	-0.220267	0.0255153	0.56937
Zbtb20	-0.273225	0.0259709	0.56937
Trim12a	-0.283961	0.0257786	0.56937
Wbscr27	-0.362861	0.0259973	0.56937
Armcx6	0.183509	0.0262105	0.570013
Cacnb2	-0.12438	0.0262517	0.570013
Cyth3	-0.168987	0.0262764	0.570013
Zfp946	-0.205244	0.0261954	0.570013
Herc1	-0.125533	0.0263206	0.570154
Adcy6	0.202828	0.0264647	0.571551
Slc39a8	0.12734	0.0264985	0.571551
Hnrnpc	0.0861283	0.0264374	0.571551
Trappc10	-0.0912197	0.0265366	0.571557
Aqp9	0.146707	0.0266604	0.573407
Ccdc28b	0.113283	0.0267528	0.574507
1810026B05Rik	-0.0903923	0.0267875	0.574507
Tuba1b	0.115982	0.0269016	0.575321
Gem	-0.315696	0.0268992	0.575321
Col3a1	0.356753	0.0270752	0.575776
Luc7l2	-0.0975714	0.0270168	0.575776
Gm5595	-0.106885	0.0270483	0.575776
Tbcd	-0.13082	0.0270687	0.575776
Arfrp1	0.108065	0.0272123	0.57733
Ppp1r16b	-0.171405	0.0272246	0.57733
Fut4	0.140926	0.0274158	0.57769
Thumpd1	0.136534	0.0274884	0.57769
Dtx2	0.105876	0.027509	0.57769
Kdm5b	0.0947594	0.0273018	0.57769
Ice1	0.0639793	0.027501	0.57769
Rad54l2	-0.0600116	0.0274418	0.57769
Hsd17b11	-0.211598	0.0274374	0.57769
Nasp	0.18815	0.0280603	0.578816
Tmem151b	0.143906	0.0280541	0.578816
N6amt2	0.128221	0.0279838	0.578816
Sepn1	0.0942514	0.0276112	0.578816
Smurf1	0.0647401	0.0277594	0.578816
Coq4	0.0616138	0.0277933	0.578816
Bicd1	-0.0702462	0.0277961	0.578816
Aldh5a1	-0.0822599	0.0278717	0.578816
Nsa2	-0.0829681	0.0278016	0.578816
Prpf19	-0.0833011	0.0280199	0.578816
Ipo11	-0.115076	0.027832	0.578816
Mtor	-0.118921	0.02806	0.578816
5830444B04Rik	-0.127619	0.0278095	0.578816
Oprl1	0.11644	0.0281185	0.579014
Rhbdd3	0.104166	0.0281465	0.579014
Col11a2	0.239108	0.0283265	0.579605
Tmem39b	0.193728	0.0284278	0.579605
Dhcr7	0.164389	0.0285412	0.579605
Kbtbd11	0.131416	0.0285476	0.579605
Edem3	-0.0684688	0.0282604	0.579605
Phf20l1	-0.0789779	0.028334	0.579605
Slc7a6	-0.0899189	0.0282978	0.579605
Dgke	-0.103184	0.0285392	0.579605
AA986860	-0.121795	0.0284376	0.579605
Epha6	-0.186237	0.0285617	0.579605
Slc16a6	-0.229569	0.0285969	0.579605
D3Ertd751e	-0.244213	0.028638	0.57966
2510002D24Rik	0.0788888	0.0287291	0.580728
Srsf7	0.137717	0.0289696	0.580929
Ndfip2	-0.0980524	0.0289361	0.580929
Zfp191	-0.120974	0.0289069	0.580929
Ddx31	-0.155735	0.0288174	0.580929
Ubash3b	-0.182181	0.0288652	0.580929
Serpina3g	-0.38152	0.0289547	0.580929
Snora44	2.00134	0.0321234	0.581289
Aqp4	0.433791	0.0316213	0.581289
Mfap4	0.402464	0.0299125	0.581289
Oxtr	0.358341	0.0315932	0.581289
Relb	0.322048	0.0293178	0.581289
Ifitm3	0.321756	0.0315407	0.581289
Ccdc151	0.308722	0.0313761	0.581289
Ccnd2	0.283872	0.0324843	0.581289
Tnfaip8l3	0.229335	0.0303926	0.581289
Desi1	0.213326	0.0300601	0.581289
Snip1	0.212488	0.0296871	0.581289
Wdr54	0.188114	0.0305354	0.581289
Kcna3	0.187834	0.0324646	0.581289
Pigh	0.185514	0.0296456	0.581289
Actn1	0.169016	0.0311791	0.581289
Adam17	0.159565	0.032343	0.581289
Cers4	0.158863	0.0299174	0.581289
Dok4	0.156224	0.0303137	0.581289
Tctn2	0.155813	0.0317637	0.581289
Pak7	0.142081	0.0314605	0.581289
Ptges	0.141752	0.0297216	0.581289
Rinl	0.140496	0.0318332	0.581289
Nin	0.138686	0.0311499	0.581289
Hspa1l	0.138193	0.0311535	0.581289
Ajuba	0.137047	0.0300045	0.581289
Mogs	0.135184	0.0304041	0.581289
Plekhg4	0.131765	0.0316037	0.581289
Cnpy3	0.130438	0.0308715	0.581289
Ino80e	0.121068	0.0301208	0.581289
Hdac6	0.117857	0.0296705	0.581289
Ror2	0.116011	0.0312794	0.581289
Dtx3	0.106273	0.0299853	0.581289
Srsf3	0.105676	0.0294596	0.581289
Xrcc6	0.102179	0.0321181	0.581289
Wdr82	0.0993362	0.0301925	0.581289
Hic2	0.0983506	0.0313321	0.581289
Plcb3	0.0970166	0.0306666	0.581289
Tab2	0.0928823	0.0324497	0.581289
Ddx23	0.0844489	0.0300055	0.581289
Msn	0.0837408	0.0317406	0.581289
Mars	0.0812593	0.0294979	0.581289
Phf8	0.0760504	0.0324418	0.581289
Zfp512	0.0737632	0.0325245	0.581289
3110057O12Rik	0.0628351	0.030618	0.581289
Adprh	0.0623201	0.0295958	0.581289
Kdm1a	0.0573382	0.032354	0.581289
Nfam1	0.0493929	0.0312218	0.581289
Usp4	0.0478531	0.0319076	0.581289
Nicn1	-0.0657477	0.0291691	0.581289
Ubxn4	-0.0714015	0.0299075	0.581289
Elp4	-0.0773134	0.0312635	0.581289
Far1	-0.0779822	0.0319982	0.581289
Plk4	-0.0825474	0.0316108	0.581289
Lmbr1	-0.0832307	0.0308286	0.581289
Eif4g3	-0.0843264	0.0325193	0.581289
Foxf1	-0.0869419	0.0320963	0.581289
Acbd6	-0.0909436	0.032483	0.581289
Alas1	-0.0911211	0.0318577	0.581289
Epg5	-0.0918263	0.0323232	0.581289
Lars	-0.100442	0.0302266	0.581289
Fam149a	-0.104102	0.030318	0.581289
Il6ra	-0.105959	0.0290573	0.581289
Gpatch8	-0.107435	0.0311935	0.581289
Igbp1	-0.112635	0.0313367	0.581289
Mcu	-0.122143	0.0320007	0.581289
H2-M3	-0.122658	0.0318062	0.581289
Abat	-0.12599	0.0322967	0.581289
Pex2	-0.126558	0.0308752	0.581289
Gm10052	-0.126919	0.0301233	0.581289
Pms1	-0.127689	0.0294109	0.581289
Riok2	-0.132707	0.0313438	0.581289
Rnf115	-0.133222	0.029961	0.581289
Prkaa1	-0.133805	0.0300647	0.581289
Gm19757	-0.1403	0.0324801	0.581289
Cptp	-0.140828	0.0313672	0.581289
Mettl22	-0.153252	0.0312317	0.581289
Faxc	-0.158029	0.0320466	0.581289
Pgm1	-0.158744	0.0316313	0.581289
Fahd2a	-0.159074	0.0309067	0.581289
Kdelc2	-0.163409	0.0311258	0.581289
Ogdhl	-0.168877	0.0315446	0.581289
Ube3b	-0.189892	0.0307561	0.581289
Arhgef11	-0.200827	0.0304475	0.581289
Atp6ap1l	-0.207473	0.0297472	0.581289
Dst	-0.212613	0.0308817	0.581289
Etohi1	-0.214298	0.0320141	0.581289
Gpcpd1	-0.231806	0.0313813	0.581289
Lactb2	-0.23441	0.0315699	0.581289
Me3	-0.30854	0.0306428	0.581289
1110008P14Rik	-0.339603	0.0307699	0.581289
Hebp2	-0.358602	0.030921	0.581289
Smim3	-0.393379	0.0315228	0.581289
Uggt1	-0.0780655	0.0325941	0.581845
Ngf	-0.16879	0.032638	0.581943
Dcakd	0.204466	0.0328857	0.582342
Aar2	0.0759743	0.0327135	0.582342
Usp34	-0.109086	0.0328584	0.582342
Dram2	-0.148488	0.0327389	0.582342
Slc34a3	-0.205453	0.032826	0.582342
Mir219a-2	-2.78246	0.0328915	0.582342
Tspan18	0.55071	0.0331071	0.582746
Gtf2h3	0.0724372	0.0329739	0.582746
D830030K20Rik	-0.202468	0.0330777	0.582746
Gpr151	-0.238705	0.0330628	0.582746
Fam214a	-0.247283	0.0330591	0.582746
Ctdsp2	0.123339	0.0331461	0.582754
Rabepk	-0.0784146	0.0332614	0.584103
Zfp174	-0.0863641	0.0333236	0.584516
Thbs1	0.263861	0.0334553	0.585467
Atr	-0.105876	0.0334449	0.585467
Trove2	-0.105417	0.0335318	0.586128
Slc5a3	0.322487	0.0339399	0.587152
Myh7	0.22892	0.033683	0.587152
Pdzph1	0.104852	0.0339219	0.587152
Psmd1	-0.0916383	0.0339311	0.587152
Fam45a	-0.106915	0.0338753	0.587152
Myl2	-0.157498	0.0338792	0.587152
Agtpbp1	-0.181631	0.03367	0.587152
Xpc	-0.184871	0.0338985	0.587152
Usp2	-0.208741	0.0339005	0.587152
Prnp	0.0688359	0.0339825	0.587218
Lrtm2	0.173788	0.0341938	0.587512
Coq2	0.147533	0.034127	0.587512
Mapt	0.0795003	0.0340478	0.587512
Cnot7	-0.0809467	0.0341064	0.587512
1700007L15Rik	-0.42445	0.0341749	0.587512
Fam132a	0.228477	0.0343626	0.58822
Ephb1	0.199396	0.0344295	0.58822
Ilf3	0.0822417	0.0343173	0.58822
Kif3b	-0.0796389	0.0342739	0.58822
Htt	-0.0927825	0.034404	0.58822
Ppp4r1l-ps	-0.147917	0.0344948	0.588367
Mef2a	-0.190293	0.034516	0.588367
Gon4l	0.103352	0.0347495	0.590352
Ythdc2	-0.0749923	0.0346936	0.590352
Gsk3b	-0.119662	0.0347165	0.590352
Ciart	-0.315722	0.0348111	0.590733
Tst	0.244892	0.0350945	0.590736
Sypl2	0.189882	0.0349274	0.590736
Dkc1	0.112358	0.0351416	0.590736
Tmem101	0.105515	0.035021	0.590736
Msl1	0.0996359	0.0351537	0.590736
Desi2	0.0986182	0.0351628	0.590736
Bloc1s2	-0.0954564	0.0350474	0.590736
Parp3	-0.109493	0.0351579	0.590736
Hps3	-0.195395	0.0349673	0.590736
Gdap1	-0.156824	0.0353075	0.591851
7630403G23Rik	-0.367438	0.0353071	0.591851
Fen1	-0.0872433	0.0354681	0.593228
Aff1	-0.222025	0.0354385	0.593228
Dbil5	0.350308	0.0359894	0.594061
Athl1	0.274612	0.0358806	0.594061
Pth1r	0.22351	0.0359655	0.594061
Rp9	0.136907	0.0356645	0.594061
Shh	0.135414	0.0359767	0.594061
Kirrel	0.132216	0.03587	0.594061
BC003965	0.0677564	0.035783	0.594061
Vps33a	-0.105822	0.0359003	0.594061
Psat1	-0.114055	0.0358291	0.594061
Uqcr10	-0.134394	0.0357888	0.594061
Prkab1	-0.147996	0.0357496	0.594061
Fhit	-0.364756	0.0359559	0.594061
Bbs2	0.16116	0.0361564	0.596166
Sstr4	0.340419	0.0362218	0.596585
A330041J22Rik	-0.19393	0.0362607	0.596585
Ptms	0.162427	0.0364284	0.598043
Mepce	0.13768	0.0364226	0.598043
Tnmd	-0.113218	0.0365485	0.599363
Igfbp5	0.3903	0.0368912	0.59946
Col15a1	0.24627	0.0366983	0.59946
3010001F23Rik	0.202938	0.0368414	0.59946
Flna	0.184473	0.0369171	0.59946
A230077H06Rik	0.130469	0.036892	0.59946
BC023829	0.0885861	0.0369448	0.59946
Ccdc137	0.0578986	0.0369508	0.59946
Oxa1l	-0.0618197	0.0365971	0.59946
Park2	-0.117007	0.0366765	0.59946
Sult1a1	-0.354693	0.0367751	0.59946
Padi2	0.437877	0.0370897	0.600071
Pqlc1	0.11856	0.037071	0.600071
Dnmt3a	0.0947459	0.0371233	0.600071
Gm21949	-0.443153	0.0371472	0.600071
Tmem81	0.160759	0.0372297	0.600294
Ypel4	0.144642	0.0373199	0.600294
Pphln1	-0.0709723	0.0373098	0.600294
Susd6	-0.102021	0.0372543	0.600294
Calb2	0.337972	0.0374762	0.601528
Tceb2	-0.120518	0.0374559	0.601528
Nkiras1	-0.132424	0.0375647	0.601672
Eya2	-0.231187	0.0375537	0.601672
Cbln2	0.587691	0.0383676	0.603002
Col1a2	0.42516	0.0386257	0.603002
Myl9	0.317648	0.0377287	0.603002
Nell1	0.274297	0.0387746	0.603002
Marcks	0.257014	0.0390393	0.603002
Grrp1	0.252191	0.0398297	0.603002
Olfml2a	0.226526	0.0376935	0.603002
Gria1	0.222401	0.0395729	0.603002
Mmp23	0.214464	0.0393642	0.603002
2810459M11Rik	0.207118	0.0396981	0.603002
Tgfb2	0.206483	0.0388968	0.603002
Wscd2	0.190035	0.0392825	0.603002
Cnn1	0.186842	0.0390656	0.603002
Slc6a7	0.185227	0.0392935	0.603002
Psd2	0.180049	0.0392133	0.603002
Gm5124	0.179204	0.0392561	0.603002
Scd1	0.171615	0.0397402	0.603002
Gimap1	0.159636	0.0397562	0.603002
Itga6	0.159368	0.0381861	0.603002
Gm12070	0.141949	0.0395458	0.603002
Fam65b	0.138148	0.038362	0.603002
Cmtm6	0.135751	0.0379192	0.603002
Zik1	0.129725	0.0397355	0.603002
Zscan22	0.116468	0.0382729	0.603002
Mtg1	0.112915	0.0393791	0.603002
Adnp2	0.105317	0.0388862	0.603002
Arap3	0.103264	0.0378133	0.603002
Tmem206	0.102148	0.0393285	0.603002
Colgalt1	0.0964988	0.0390225	0.603002
Pdgfa	0.0947565	0.0396665	0.603002
Pex11b	0.0940992	0.0394102	0.603002
Ubfd1	0.0847978	0.0393056	0.603002
Foxj3	0.0742089	0.0379384	0.603002
Zfp507	-0.0428646	0.039825	0.603002
Yipf6	-0.0724073	0.0379054	0.603002
Cnot10	-0.0757428	0.039641	0.603002
Park7	-0.0797966	0.0394742	0.603002
Bbip1	-0.0840959	0.0377931	0.603002
Atxn10	-0.0863612	0.0383707	0.603002
Vps13a	-0.0946579	0.0382358	0.603002
Pex3	-0.0955968	0.0398412	0.603002
Tmed5	-0.0966246	0.0386717	0.603002
Ccdc136	-0.101846	0.0396263	0.603002
Rnmt	-0.122231	0.0384799	0.603002
Med7	-0.12344	0.0387299	0.603002
Myo5a	-0.127995	0.0397936	0.603002
Cacna2d3	-0.12844	0.0385971	0.603002
Tbc1d24	-0.129352	0.0390652	0.603002
Gale	-0.13607	0.0386938	0.603002
Ift52	-0.150802	0.0392741	0.603002
Yif1a	-0.176926	0.0396811	0.603002
4930480K23Rik	-0.184162	0.0397885	0.603002
Alk	-0.200793	0.0388787	0.603002
Cpt2	-0.222757	0.0388778	0.603002
Frmpd1	-0.244512	0.0394595	0.603002
Tmem135	-0.104292	0.0398819	0.603014
Igf2	0.609194	0.0399528	0.603483
Sidt2	0.0748704	0.0400989	0.605085
Adamts2	0.492286	0.0404248	0.605341
Wnt7a	0.296686	0.0402707	0.605341
Polr3gl	0.176066	0.0407419	0.605341
Bcs1l	0.165943	0.0407564	0.605341
Armcx4	0.14167	0.0404084	0.605341
Pld2	0.139449	0.0403759	0.605341
Rab43	0.133208	0.0403281	0.605341
Pole4	0.131727	0.0405839	0.605341
Gtpbp1	0.112002	0.0405947	0.605341
Edc3	0.0989024	0.0404496	0.605341
Srsf10	0.0843026	0.0401923	0.605341
Brox	-0.0963311	0.0405103	0.605341
Ttc13	-0.11372	0.0406608	0.605341
Gtpbp8	-0.114789	0.0402359	0.605341
Slc9a8	-0.1227	0.0406944	0.605341
Arfgef3	-0.196886	0.0407453	0.605341
Pusl1	0.112014	0.0408588	0.60597
Avpi1	-0.107111	0.0408852	0.60597
Gm13375	-0.154822	0.040919	0.60597
Metap2	-0.065076	0.0409821	0.60631
Alg6	-0.113389	0.0411177	0.607722
9030025P20Rik	-0.114879	0.041219	0.608624
Rgs16	0.435385	0.041528	0.609615
1600002K03Rik	0.267812	0.0414371	0.609615
Pepd	0.156148	0.041411	0.609615
Ercc4	-0.0797276	0.041488	0.609615
Ppia	-0.0847807	0.0414654	0.609615
Ptgr2	-0.11816	0.0413576	0.609615
Ak4	0.2169	0.0416366	0.610221
Tmod3	0.108216	0.0416904	0.610221
Megf9	-0.152263	0.0416714	0.610221
Plscr2	-0.128771	0.0417614	0.61067
Ube2e3	0.182951	0.0418339	0.611139
Dmxl1	-0.115062	0.0418899	0.611367
Elovl2	-0.230431	0.0419417	0.611532
Spef1	0.230409	0.0420863	0.61246
Wrnip1	0.0950134	0.0420552	0.61246
Gm266	0.398604	0.0435529	0.612598
Cidea	0.313165	0.0425507	0.612598
Acta1	0.29733	0.0431307	0.612598
Vcam1	0.260858	0.0423693	0.612598
Cryab	0.256502	0.0450468	0.612598
Pecam1	0.237128	0.0454586	0.612598
Insc	0.226633	0.0440906	0.612598
Mycl	0.213567	0.044919	0.612598
1700037C18Rik	0.208709	0.0429287	0.612598
Tmem98	0.208255	0.0445919	0.612598
Nudt10	0.204595	0.043992	0.612598
Cep63	0.19631	0.0424858	0.612598
Orai3	0.182233	0.0443889	0.612598
Tead2	0.180919	0.0423183	0.612598
Arhgef25	0.17702	0.0427973	0.612598
Msx1os	0.170238	0.0454514	0.612598
Zbtb12	0.168158	0.0449457	0.612598
Slc17a8	0.168047	0.0426803	0.612598
Kctd5	0.165534	0.0441863	0.612598
Scn2b	0.156366	0.0452266	0.612598
Akap5	0.149104	0.0442914	0.612598
Uhrf2	0.141716	0.04429	0.612598
Angptl2	0.136115	0.0437697	0.612598
Gpr1	0.135598	0.0429692	0.612598
Nid2	0.1345	0.0445527	0.612598
Itga5	0.133821	0.0429526	0.612598
Usp28	0.132024	0.0453902	0.612598
Exosc7	0.13171	0.0432157	0.612598
Mmaa	0.123568	0.043333	0.612598
Wnt5b	0.121924	0.0435005	0.612598
Zfp212	0.116877	0.0440802	0.612598
Ubtf	0.116283	0.0440499	0.612598
Cecr2	0.0914009	0.0449707	0.612598
Smim1	0.0870876	0.0453903	0.612598
Slc37a3	0.0825899	0.0448383	0.612598
Adrbk1	0.0820621	0.0448309	0.612598
Chtop	0.0812414	0.042543	0.612598
Syk	0.0809898	0.0433352	0.612598
Ube2i	0.077653	0.045003	0.612598
Yipf2	0.0732026	0.0437319	0.612598
Mta1	0.0698076	0.045384	0.612598
Tbc1d10b	0.0687265	0.0427968	0.612598
Dgcr2	0.0655907	0.0443727	0.612598
Uba5	0.050765	0.0422015	0.612598
Chn1	-0.0386341	0.0440093	0.612598
Pdxdc1	-0.0599408	0.0425317	0.612598
Zfand2a	-0.0663001	0.042907	0.612598
Zfp251	-0.0867999	0.0431158	0.612598
Rictor	-0.0915886	0.0436424	0.612598
Plekha5	-0.0957163	0.0453145	0.612598
Rab2b	-0.100295	0.0426026	0.612598
Akap6	-0.10104	0.0424042	0.612598
Mfsd7b	-0.105293	0.0449152	0.612598
Manea	-0.105684	0.0426099	0.612598
Zdhhc4	-0.11221	0.0435862	0.612598
Aldh6a1	-0.115614	0.0447277	0.612598
Trpm7	-0.122508	0.0440046	0.612598
Psma7	-0.122636	0.0442293	0.612598
Ccser2	-0.126137	0.0440316	0.612598
Myof	-0.129398	0.0448788	0.612598
Pla2g16	-0.133981	0.0444811	0.612598
Mre11a	-0.149995	0.0443471	0.612598
Rtkn2	-0.154544	0.0449763	0.612598
Ap5m1	-0.158394	0.0430875	0.612598
Pcdhac2	-0.163014	0.0443973	0.612598
A730008H23Rik	-0.167039	0.0438785	0.612598
Dcp1b	-0.174052	0.0452723	0.612598
Pcdhb16	-0.176977	0.0432802	0.612598
Arhgap10	-0.179811	0.0453068	0.612598
Rab6b	-0.183106	0.0428421	0.612598
4932416H05Rik	-0.188325	0.0429894	0.612598
Clybl	-0.218602	0.0441331	0.612598
Abcc4	-0.246913	0.0442846	0.612598
E2f1	-0.255768	0.0453103	0.612598
Robo2	-0.283305	0.0438709	0.612598
Fkbp7	-0.297734	0.0427102	0.612598
Abhd15	-0.299888	0.0447074	0.612598
Hist1h4c	-0.307636	0.044585	0.612598
Nol3	-0.339766	0.0452946	0.612598
Kcnab1	-0.369949	0.0432295	0.612598
Vit	-0.375238	0.0447737	0.612598
Gm19461	-0.385875	0.0443973	0.612598
Insl6	-0.399486	0.0449424	0.612598
Ubb	0.0820023	0.0454993	0.6126
Hspa1b	1.06619	0.0478969	0.612641
Ngb	0.544794	0.0466327	0.612641
Klhl35	0.362551	0.0464956	0.612641
Clec3b	0.348262	0.0492959	0.612641
Serf1	0.306594	0.0482801	0.612641
Cahm	0.30262	0.0461343	0.612641
Eml1	0.289938	0.0477013	0.612641
Bdnf	0.286689	0.0461492	0.612641
Tcerg1l	0.264409	0.0486049	0.612641
Ptgds	0.247978	0.0488142	0.612641
Vim	0.225919	0.0484247	0.612641
Kcnk2	0.225093	0.0455436	0.612641
Slc5a11	0.205718	0.0484027	0.612641
Gm20735	0.203943	0.0493574	0.612641
Egfr	0.199994	0.0485409	0.612641
Grik1	0.197194	0.0497493	0.612641
Sstr1	0.193109	0.0457981	0.612641
Itih2	0.189643	0.0484162	0.612641
Fgd5	0.186107	0.0475356	0.612641
Vmac	0.182661	0.0469104	0.612641
Grin3a	0.176223	0.0475543	0.612641
Casq2	0.173213	0.0471817	0.612641
Zfp688	0.173196	0.0486397	0.612641
Tmbim1	0.168081	0.0472872	0.612641
Rhoc	0.16808	0.0462079	0.612641
Ehd2	0.155169	0.0489279	0.612641
Pde9a	0.153831	0.0493026	0.612641
Smarce1	0.153066	0.0472196	0.612641
Npl	0.150404	0.0492968	0.612641
Col4a5	0.139191	0.0477664	0.612641
Golga7b	0.135712	0.0474484	0.612641
Dlg4	0.129753	0.049868	0.612641
Wibg	0.126612	0.0498479	0.612641
Stra13	0.123302	0.046038	0.612641
Ebp	0.12149	0.0471456	0.612641
Plcz1	0.121288	0.0490132	0.612641
Pafah1b3	0.118276	0.0496827	0.612641
Ddit3	0.117196	0.0458919	0.612641
Oat	0.116448	0.049759	0.612641
Gja5	0.115346	0.0488956	0.612641
Nsmce2	0.115078	0.0499268	0.612641
Cxxc1	0.109999	0.0459842	0.612641
Mocos	0.108473	0.0460645	0.612641
Ergic3	0.107286	0.0488143	0.612641
Bbs7	0.10599	0.0458741	0.612641
Rasa3	0.105711	0.0498984	0.612641
Tardbp	0.0998564	0.0466017	0.612641
Hnrnpu	0.0972644	0.0479148	0.612641
2610035D17Rik	0.0948657	0.0461821	0.612641
Zfp111	0.0937916	0.0478513	0.612641
Cstf2t	0.0936277	0.0461524	0.612641
Rbm45	0.0927729	0.0490582	0.612641
Dlg3	0.0886516	0.0495013	0.612641
Pcdhb5	0.0869316	0.0490556	0.612641
Strip1	0.0833846	0.0483303	0.612641
Arhgef15	0.0748304	0.0497826	0.612641
Thap1	0.0731857	0.0488854	0.612641
Slc5a6	0.0721069	0.0470692	0.612641
Mrps7	0.0615128	0.0492062	0.612641
Zcchc17	0.0601979	0.0491284	0.612641
Mgat3	0.0571351	0.0468956	0.612641
Stub1	0.05483	0.0477451	0.612641
Rnf40	0.053009	0.0478153	0.612641
Jak1	-0.0546637	0.0488965	0.612641
Acad11	-0.0708529	0.0463871	0.612641
Gm15760	-0.0829644	0.0491345	0.612641
Poc5	-0.0898085	0.0476531	0.612641
Gnl2	-0.0902206	0.0489996	0.612641
Orc6	-0.0967555	0.0499407	0.612641
Usp13	-0.0971506	0.0497023	0.612641
A930017M01Rik	-0.0991608	0.0479053	0.612641
Zfp948	-0.105611	0.0491717	0.612641
Gm16432	-0.109227	0.0498797	0.612641
Zcrb1	-0.111849	0.0474167	0.612641
Wwox	-0.112967	0.0499253	0.612641
Pcx	-0.113212	0.0473035	0.612641
Ube4a	-0.118878	0.0457628	0.612641
C130071C03Rik	-0.120081	0.0457292	0.612641
Acot9	-0.123902	0.0460672	0.612641
Chkb	-0.12833	0.0490376	0.612641
Pds5a	-0.130938	0.0499785	0.612641
Jdp2	-0.131869	0.0473937	0.612641
Slc8a1	-0.132935	0.0482468	0.612641
Cbwd1	-0.133047	0.0465088	0.612641
Gtf2a1l	-0.150269	0.0486624	0.612641
Irak2	-0.150982	0.0484717	0.612641
Zfp942	-0.1583	0.0490693	0.612641
Tmem120b	-0.172396	0.0495079	0.612641
Gm10638	-0.176641	0.0488618	0.612641
Smad9	-0.18233	0.0466527	0.612641
Kdm7a	-0.183868	0.0484131	0.612641
Cdkl1	-0.187711	0.0476287	0.612641
Nde1	-0.190886	0.0456252	0.612641
Itgav	-0.190942	0.046278	0.612641
Lifr	-0.199205	0.0467095	0.612641
Taf4b	-0.201785	0.0479223	0.612641
Stard4	-0.202272	0.0491273	0.612641
Nhlrc3	-0.205655	0.0492561	0.612641
Prkaa2	-0.206103	0.0483783	0.612641
Chrna7	-0.212009	0.0496181	0.612641
Pm20d1	-0.231892	0.047545	0.612641
Nrxn3	-0.254991	0.0479319	0.612641
Trappc6a	-0.264029	0.048151	0.612641
Kirrel2	-0.268854	0.0493555	0.612641
Ephx4	-0.314322	0.047754	0.612641
D930015M05Rik	-0.339375	0.0465319	0.612641

## Sheet: LR_ChronicCocaine_vs_ChronicSa
Gene.Symbol	Log2FoldChange	pValue	FDR
Dbp	-0.797225	8.65525e-08	0.00130867
Slc35b4	0.149165	2.56126e-07	0.00193631
Angptl2	-0.258644	5.91196e-07	0.00297963
1110004F10Rik	-0.184781	2.21042e-06	0.00835537
Atg4b	0.12083	4.41787e-06	0.0133596
Cdkn1a	0.919653	1.7383e-05	0.0356496
0610010B08Rik	0.2202	2.35778e-05	0.0356496
Cry1	-0.324695	1.92893e-05	0.0356496
P2ry13	-0.471851	1.48298e-05	0.0356496
Cirbp	-0.538486	2.3076e-05	0.0356496
Tnfrsf12a	0.674532	7.29652e-05	0.0447727
Trf	0.430848	3.54468e-05	0.0447727
Htra1	0.395808	5.04154e-05	0.0447727
Wfdc1	0.326749	4.86199e-05	0.0447727
Gm1943	0.232942	4.99393e-05	0.0447727
Elovl6	0.185055	6.26894e-05	0.0447727
Taldo1	0.152517	5.76316e-05	0.0447727
Cs	0.140826	6.99943e-05	0.0447727
Tln2	0.133445	7.40289e-05	0.0447727
Calcrl	-0.236012	5.97671e-05	0.0447727
Dclk3	-0.270968	7.30367e-05	0.0447727
Glra2	-0.428276	7.37251e-05	0.0447727
Itih3	-0.497844	5.74684e-05	0.0447727
Kcnj4	-0.517999	5.1032e-05	0.0447727
Kit	-0.537526	5.02968e-05	0.0447727
Plod1	0.293563	8.55343e-05	0.0489577
Dis3l	0.137565	8.74245e-05	0.0489577
Znfx1	0.283556	9.62496e-05	0.0519748
Vstm4	0.494436	0.000158115	0.0574355
Tgfb3	0.376943	0.000164133	0.0574355
Cpm	0.333692	0.00013418	0.0574355
Clic4	0.322757	0.000156403	0.0574355
Plat	0.303084	0.000170619	0.0574355
Paqr8	0.294439	0.000113047	0.0574355
St6gal1	0.273123	0.000157079	0.0574355
Slc19a2	0.198495	0.000178536	0.0574355
Cog4	0.183486	0.00016392	0.0574355
St3gal3	0.162014	0.000174965	0.0574355
Limk2	0.105593	0.000125673	0.0574355
Tsnax	-0.132533	0.00016947	0.0574355
Tk2	-0.190375	0.000148666	0.0574355
Pdzd4	-0.193517	0.000132174	0.0574355
Bhlhe41	-0.199256	0.000161878	0.0574355
Rimklb	-0.239267	0.000176137	0.0574355
Bex1	-0.406417	0.000128729	0.0574355
Gli1	-0.492044	0.000141454	0.0574355
Bhlhe22	-0.596098	0.000128033	0.0574355
Plekhf1	0.462195	0.000310373	0.0623604
Foxs1	0.347036	0.000307305	0.0623604
Adipor2	0.337077	0.00024092	0.0623604
Errfi1	0.33522	0.000273533	0.0623604
Klhdc7a	0.334	0.000230137	0.0623604
Fhdc1	0.307199	0.00024598	0.0623604
Ldah	0.304767	0.000296057	0.0623604
Prss23	0.302781	0.00025134	0.0623604
Daam2	0.2782	0.000227841	0.0623604
Tmcc3	0.253165	0.000296061	0.0623604
A630095N17Rik	0.248659	0.000317576	0.0623604
Hif1an	0.243676	0.000198772	0.0623604
Rhpn2	0.241787	0.000212753	0.0623604
Pcnxl2	0.215985	0.00029651	0.0623604
Aktip	0.187224	0.000269369	0.0623604
4930402H24Rik	0.18696	0.000268375	0.0623604
Slc1a2	0.184364	0.000314068	0.0623604
Otub2	0.150918	0.000276086	0.0623604
0610009O20Rik	0.131527	0.000256367	0.0623604
Bcl7a	-0.110069	0.000298649	0.0623604
Pi15	-0.113698	0.00028359	0.0623604
Col8a1	-0.189944	0.000205969	0.0623604
Elac1	-0.199372	0.000283466	0.0623604
Pla2g4e	-0.27179	0.000292078	0.0623604
Ccdc112	-0.296565	0.000261425	0.0623604
A730017C20Rik	-0.303926	0.000219032	0.0623604
Rmst	-0.323316	0.000245303	0.0623604
Kif17	-0.352003	0.000305859	0.0623604
Trhr	-0.417635	0.000277112	0.0623604
Rgs9	-0.473432	0.00023064	0.0623604
Usp54	0.247395	0.000332399	0.0624887
1700086L19Rik	-0.2814	0.000334761	0.0624887
Atg9b	-0.314808	0.000331723	0.0624887
Sox1	-0.374114	0.000331223	0.0624887
Myo1d	0.247844	0.000356488	0.0656398
Aco2	0.125445	0.000360324	0.0656398
Adamts1	0.236177	0.000367616	0.0661709
Hspa8	0.170501	0.000373997	0.0665275
Pcca	0.183933	0.000385963	0.0678577
Rab31	0.297388	0.000420418	0.0679149
Slc20a1	0.239035	0.000418926	0.0679149
Ebp	0.19925	0.000416774	0.0679149
Lrrc59	0.133453	0.000395947	0.0679149
Slc17a5	-0.205568	0.000417819	0.0679149
Pnma3	-0.287323	0.000393813	0.0679149
Rcn1	-0.312282	0.000403575	0.0679149
Fgd5	-0.337334	0.000422222	0.0679149
Ahsa1	0.155681	0.000445403	0.0706473
Slc30a10	-0.211513	0.000448554	0.0706473
Itga1	0.228173	0.000469552	0.073192
Enpp2	0.326784	0.000485477	0.0741455
Arid5b	0.31483	0.000483085	0.0741455
Hnrnpab	-0.116387	0.000493973	0.0746888
Pdk4	0.446724	0.000709817	0.0750891
Tsc22d3	0.326684	0.00069895	0.0750891
Nfkbia	0.325325	0.000593932	0.0750891
Cmtm5	0.314098	0.000529644	0.0750891
Tcn2	0.291551	0.00061488	0.0750891
Wnk1	0.275512	0.000796418	0.0750891
1500004A13Rik	0.27119	0.000786088	0.0750891
Fryl	0.261363	0.000514076	0.0750891
Sod3	0.228442	0.000791763	0.0750891
Trpm2	0.226789	0.000537395	0.0750891
Arhgef10	0.222417	0.000518545	0.0750891
Aig1	0.219489	0.000643673	0.0750891
Slc29a3	0.210381	0.000767469	0.0750891
Abcd4	0.200926	0.000547125	0.0750891
Phlpp1	0.194315	0.00053348	0.0750891
Eaf1	0.183381	0.000734098	0.0750891
Specc1	0.180267	0.000667697	0.0750891
Ldlrad4	0.153813	0.000733024	0.0750891
Acot11	0.150267	0.000626087	0.0750891
Psen1	0.147591	0.00062088	0.0750891
Igsf11	0.14646	0.000799052	0.0750891
Scd2	0.146174	0.000729219	0.0750891
Rpa1	0.135725	0.000597236	0.0750891
Sash1	0.12755	0.000639444	0.0750891
Bsg	0.100391	0.000548117	0.0750891
Trap1	0.0999539	0.000604141	0.0750891
Pgam1	0.0952703	0.000637544	0.0750891
4833439L19Rik	0.0886226	0.000716531	0.0750891
Gdi1	-0.0789564	0.000757086	0.0750891
Zfp839	-0.084672	0.000783752	0.0750891
Kmt2e	-0.100095	0.00066483	0.0750891
Zrsr2	-0.109299	0.000583955	0.0750891
Lig1	-0.120827	0.000754249	0.0750891
Nudcd3	-0.153247	0.00056168	0.0750891
Zbtb8b	-0.157418	0.000676989	0.0750891
H2afy	-0.162015	0.000674864	0.0750891
Wbp11	-0.169222	0.000512123	0.0750891
Rbm17	-0.177104	0.000763267	0.0750891
E130317F20Rik	-0.186713	0.000789557	0.0750891
Cep57	-0.189007	0.000510131	0.0750891
Rian	-0.202088	0.000713487	0.0750891
Bcas2	-0.204831	0.000575072	0.0750891
Slc25a16	-0.225426	0.00076052	0.0750891
Snx4	-0.234022	0.000719774	0.0750891
Fhad1	-0.258425	0.000794478	0.0750891
Cryl1	-0.26132	0.00066013	0.0750891
Nsg2	-0.262655	0.000666218	0.0750891
Alcam	-0.267404	0.000626632	0.0750891
Adrb1	-0.27967	0.000565662	0.0750891
A730046J19Rik	-0.279877	0.00079956	0.0750891
Syt16	-0.294736	0.000734548	0.0750891
Zc3h6	-0.296494	0.000566793	0.0750891
Gck	-0.302566	0.000745269	0.0750891
Pipox	-0.316436	0.000626703	0.0750891
Wnt11	-0.351626	0.000774466	0.0750891
Hoga1	-0.352928	0.00068152	0.0750891
Bex4	-0.355813	0.000731431	0.0750891
Zcchc12	-0.36269	0.000550265	0.0750891
B230209E15Rik	-0.44541	0.000790063	0.0750891
Hes5	-0.75019	0.000644979	0.0750891
Pthlh	-1.15023	0.000588167	0.0750891
Slc12a6	0.150711	0.000817185	0.0761759
Pgrmc1	-0.247431	0.000821208	0.0761759
B230312C02Rik	0.356033	0.000838494	0.0762169
Rab29	0.339852	0.000859293	0.0762169
Arid5a	0.291951	0.000915528	0.0762169
Map1lc3b	0.271743	0.000862059	0.0762169
Ak3	0.257451	0.000902146	0.0762169
Npc1	0.246581	0.000918943	0.0762169
Capn2	0.206959	0.000916006	0.0762169
Cttnbp2nl	0.18031	0.000914567	0.0762169
Atp2b2	0.172424	0.000896331	0.0762169
Maneal	0.160679	0.000899363	0.0762169
Elmsan1	0.152802	0.000917061	0.0762169
Tmem50b	0.129828	0.000915495	0.0762169
Atp6v0a2	0.125333	0.000865835	0.0762169
Araf	-0.138793	0.000876705	0.0762169
Rap2b	-0.245032	0.000844321	0.0762169
Nap1l5	-0.290288	0.000927507	0.0762169
Jakmip1	-0.290991	0.000898346	0.0762169
Scn7a	-0.336933	0.000904995	0.0762169
H2-Q1	-0.353209	0.000877496	0.0762169
Efnb2	-0.381163	0.000844678	0.0762169
1700012B09Rik	-0.667927	0.000922773	0.0762169
Rgs7	-0.141933	0.000932846	0.0762412
Cdr2	0.448278	0.000989621	0.0768123
Cryab	0.401138	0.000964594	0.0768123
Ddit4	0.3003	0.000963498	0.0768123
Cyb5d2	0.161737	0.000990634	0.0768123
Taco1	0.140096	0.000979669	0.0768123
Prkce	-0.153728	0.000981671	0.0768123
Grik2	-0.228843	0.00098269	0.0768123
Lppr1	-0.358951	0.000963179	0.0768123
Nrp2	-0.37094	0.000979848	0.0768123
Fgf20	-0.891663	0.000974672	0.0768123
Gprc5b	0.24519	0.00100824	0.0770423
Dock1	0.172787	0.00102175	0.0770423
Pdcd6	0.151516	0.00102417	0.0770423
Tspan31	0.116195	0.00100918	0.0770423
Thsd7b	-0.228583	0.00101845	0.0770423
Fxyd6	-0.418122	0.00101628	0.0770423
Map4k4	0.187933	0.00103094	0.0771673
Amz1	-0.366958	0.00103791	0.0773064
Gpx3	-0.582505	0.00105363	0.0780927
Synm	0.189925	0.00107515	0.0787748
Slc6a6	-0.164571	0.00108367	0.0787748
Umad1	-0.24146	0.00108283	0.0787748
Gng2	-0.370265	0.00107852	0.0787748
Tmbim1	0.266709	0.00111043	0.0797303
Axin2	-0.205653	0.00111264	0.0797303
Irf8	-0.289821	0.00110812	0.0797303
Rhou	0.340044	0.00113911	0.0797379
Mtmr2	0.289294	0.00113875	0.0797379
Slc35f6	0.139581	0.00113583	0.0797379
Wdr48	-0.127566	0.00113305	0.0797379
Resp18	-0.190389	0.00112499	0.0797379
Rhoa	0.125768	0.00115907	0.0804921
Pcdh17	-0.182239	0.00116823	0.0804921
Psme1	-0.278033	0.00116576	0.0804921
Synpr	-0.615719	0.00117118	0.0804921
Dock5	0.303246	0.00120422	0.0805162
9430020K01Rik	0.258313	0.00122328	0.0805162
Lipa	0.211475	0.00122478	0.0805162
Kctd21	0.19161	0.00117973	0.0805162
Kank1	0.165941	0.00122361	0.0805162
Dpp9	0.143318	0.0012128	0.0805162
Ccdc40	-0.149519	0.00118829	0.0805162
Bex2	-0.233746	0.00121365	0.0805162
Uri1	-0.2496	0.00119987	0.0805162
Gap43	-0.342524	0.00121973	0.0805162
Myrf	0.278598	0.00124102	0.0808804
Rab26	-0.306692	0.00123573	0.0808804
Fosl2	0.620397	0.0012841	0.0808983
Dbndd2	0.33106	0.00127781	0.0808983
Ttf2	0.192843	0.00125217	0.0808983
Fnta	0.177037	0.00127724	0.0808983
Tns3	0.168941	0.00127107	0.0808983
Tnxb	-0.157585	0.0012716	0.0808983
Apbb1ip	-0.216105	0.00127912	0.0808983
Suv39h1	-0.23572	0.00127679	0.0808983
Laptm4b	0.264553	0.00129975	0.0813355
Armcx4	-0.179548	0.0013018	0.0813355
Dok3	0.307243	0.00131086	0.0815436
Dip2b	0.171487	0.00132011	0.0815436
Arl4c	-0.0849858	0.00132131	0.0815436
Dio2	0.641211	0.00155479	0.0816702
Mobp	0.415389	0.00138673	0.0816702
Plekhb1	0.341568	0.0013441	0.0816702
Ttll5	0.319466	0.00139533	0.0816702
Cnp	0.299943	0.00147775	0.0816702
Plekhh1	0.299365	0.00148757	0.0816702
Mmel1	0.270299	0.00140319	0.0816702
Eya2	0.255657	0.00142242	0.0816702
Ceacam1	0.250107	0.00156102	0.0816702
Pigh	0.24895	0.00150341	0.0816702
Smim20	0.233418	0.00142511	0.0816702
Lrp4	0.22736	0.00137367	0.0816702
Wrap53	0.203968	0.00133054	0.0816702
Myl12a	0.203721	0.00135849	0.0816702
Fitm2	0.186736	0.00137417	0.0816702
Cysltr2	0.177585	0.00145887	0.0816702
Gm2a	0.174906	0.0014398	0.0816702
Gng7	0.155656	0.00153791	0.0816702
Slc22a23	0.152846	0.00152446	0.0816702
Smg7	0.143191	0.00140605	0.0816702
Bcl2l1	0.13999	0.00143786	0.0816702
Nbr1	0.130542	0.00143634	0.0816702
Cipc	0.110609	0.00155093	0.0816702
Ilk	0.0825646	0.00155264	0.0816702
Jade3	-0.113055	0.0013657	0.0816702
Endov	-0.126004	0.00152391	0.0816702
Cnrip1	-0.149345	0.00146661	0.0816702
Foxr2	-0.151061	0.00139807	0.0816702
Cpne1	-0.162322	0.00143351	0.0816702
Tnks1bp1	-0.166177	0.00148626	0.0816702
Nme7	-0.194991	0.0015119	0.0816702
Zic2	-0.210484	0.00141532	0.0816702
Pdgfb	-0.23415	0.00154629	0.0816702
Kcnk2	-0.236743	0.00149915	0.0816702
Plekho2	-0.241753	0.00149355	0.0816702
Hook1	-0.244247	0.00154393	0.0816702
Nucb2	-0.250444	0.00140817	0.0816702
Fnbp1l	-0.28639	0.00146647	0.0816702
Hpcal1	-0.326131	0.00147159	0.0816702
Car12	-0.360053	0.00155066	0.0816702
Chl1	-0.370586	0.00137434	0.0816702
Heyl	-0.420497	0.00139204	0.0816702
Fxyd2	-0.453389	0.00153244	0.0816702
6330403A02Rik	-0.795041	0.00155988	0.0816702
E2f6	0.239565	0.00157003	0.0818579
Ado	0.229452	0.00159224	0.0821661
Srxn1	0.183026	0.00158877	0.0821661
Sec24d	-0.28252	0.00158302	0.0821661
Zfp276	0.22043	0.00162763	0.0829487
Bcat1	0.216971	0.00162001	0.0829487
Cox4i1	0.191324	0.00163924	0.0829487
Ank	0.103137	0.00164032	0.0829487
Eid2	-0.20385	0.00162949	0.0829487
Pkia	-0.303439	0.00161818	0.0829487
Ndrg1	0.266509	0.00165827	0.0835769
Kantr	-0.561738	0.00168858	0.0848216
Plcd4	0.388506	0.00171079	0.0848926
Nde1	0.27686	0.00170946	0.0848926
Cd200	-0.311786	0.00171261	0.0848926
Scn2a1	-0.341975	0.00171807	0.0848926
Pam	-0.364722	0.00170153	0.0848926
H3f3b	-0.146419	0.00172678	0.0850456
Pla2g16	0.262074	0.00174738	0.0852272
Slc15a4	0.187034	0.0017427	0.0852272
Manbal	-0.170675	0.00174335	0.0852272
Fermt2	0.244956	0.0017688	0.0859943
Slc16a6	0.267422	0.00179531	0.0864545
Siae	0.162084	0.00180593	0.0864545
3110002H16Rik	0.13157	0.00179269	0.0864545
Svil	0.129226	0.00180685	0.0864545
Magee2	-0.275529	0.0017973	0.0864545
Usp21	-0.120707	0.00182068	0.0868413
Acad11	0.174498	0.00185185	0.0870308
Gucd1	0.16182	0.0018707	0.0870308
Trub1	-0.129559	0.00186634	0.0870308
Hmg20a	-0.136241	0.00186953	0.0870308
Strn4	-0.181304	0.00186239	0.0870308
Celf2	-0.242563	0.00186791	0.0870308
Shf	-0.260737	0.00186781	0.0870308
Per3	-0.288354	0.00183646	0.0870308
Six4	0.290594	0.00189682	0.0877064
R74862	-0.198286	0.00189438	0.0877064
Slc44a1	0.291308	0.00192627	0.0878298
Lamp1	0.184263	0.00193521	0.0878298
Ptpdc1	0.114437	0.00192125	0.0878298
Mettl22	-0.114087	0.00192953	0.0878298
Wdr34	-0.201257	0.00193891	0.0878298
Cd36	-0.237348	0.00191426	0.0878298
Zkscan16	-0.305268	0.00194272	0.0878298
Sfrp5	-0.435996	0.00194597	0.0878298
Sgk1	0.560001	0.00197935	0.0880231
Cckbr	0.459504	0.00196596	0.0880231
Cox15	0.108924	0.0019781	0.0880231
Abat	0.0708115	0.00197417	0.0880231
Pnmal1	-0.287488	0.00197583	0.0880231
Vmn2r87	0.185578	0.00199127	0.0880351
B230354K17Rik	0.108712	0.0019911	0.0880351
Atp5b	0.142478	0.00202374	0.0887407
Rnf25	-0.160983	0.00202484	0.0887407
Sf3a2	-0.249105	0.00201747	0.0887407
Dcaf12l1	-0.315202	0.00203361	0.0888674
Dcx	-0.120029	0.00204129	0.0889459
Celf5	-0.480977	0.00205299	0.0891987
Unc5b	0.26277	0.00206093	0.0892875
Desi1	0.299541	0.00209836	0.090134
Carhsp1	0.251075	0.00209531	0.090134
Tgfbr2	0.237169	0.00209733	0.090134
Smyd1	0.332505	0.00220273	0.0905033
Nacc2	0.315791	0.00214077	0.0905033
Oxsr1	0.278366	0.00212232	0.0905033
Tmem229b	0.256978	0.00216054	0.0905033
Gramd3	0.237572	0.00216083	0.0905033
Serpinb6a	0.143887	0.00219566	0.0905033
Gpam	0.13221	0.00218225	0.0905033
Snrpc	-0.0966159	0.00213379	0.0905033
Ctns	-0.138716	0.00214687	0.0905033
Prrg4	-0.152568	0.00213474	0.0905033
Ncald	-0.183267	0.00217556	0.0905033
Gm10406	-0.19075	0.00213792	0.0905033
Angpt1	-0.262773	0.00219894	0.0905033
Tspan4	-0.294855	0.00217573	0.0905033
Adamts2	-0.505137	0.00217913	0.0905033
Tspan18	-0.718693	0.00219012	0.0905033
Fth1	0.323964	0.002262	0.0906675
Tiparp	0.302352	0.0022451	0.0906675
Exoc3l4	0.289686	0.00226006	0.0906675
Dip2a	0.198252	0.00226669	0.0906675
Susd6	0.19085	0.00224637	0.0906675
Asna1	0.159095	0.00222336	0.0906675
Nsun4	0.148786	0.00222502	0.0906675
Gpm6a	-0.309114	0.00221512	0.0906675
Agap2	-0.357026	0.00225516	0.0906675
Tmx1	-0.364749	0.00223348	0.0906675
Sh3d19	0.145754	0.00229078	0.0913893
Adamtsl2	-0.176533	0.00230092	0.0915524
Acer2	0.33165	0.0023431	0.0917815
Mfsd2a	0.290745	0.00233788	0.0917815
Mettl23	0.205529	0.002337	0.0917815
Tfdp1	-0.177818	0.00233402	0.0917815
Gria2	-0.252728	0.00233574	0.0917815
Ptpn6	-0.327803	0.00232495	0.0917815
Gprin1	-0.274446	0.00235699	0.092087
Rnf125	0.34969	0.00237648	0.0926093
Ccdc50	-0.115822	0.00238347	0.0926429
Zak	0.193787	0.00239142	0.0927137
Nfil3	0.340065	0.00240474	0.0929915
Ccsap	-0.237456	0.00241478	0.0931414
Gm9199	0.308409	0.00244418	0.0933106
C2cd2	0.227529	0.00244138	0.0933106
Rqcd1	0.122525	0.00243637	0.0933106
Arsj	-0.200831	0.00244351	0.0933106
Ebf2	-0.577387	0.00245002	0.0933106
Dnaja4	0.300862	0.00252002	0.0945147
Hrsp12	0.264284	0.00249463	0.0945147
Lmtk2	0.0956175	0.00251158	0.0945147
Elmo3	-0.112976	0.00251973	0.0945147
Camk2d	-0.199701	0.00252539	0.0945147
Il10rb	-0.202249	0.0025094	0.0945147
C2cd4c	-0.484171	0.00252201	0.0945147
2610524H06Rik	-0.210729	0.00253466	0.0946272
Tor1a	-0.119079	0.00256055	0.0953585
Eral1	0.131841	0.00257393	0.0953869
Ngfrap1	-0.168358	0.0025714	0.0953869
Pdxdc1	0.0889301	0.00259815	0.0955142
Lhfpl4	-0.171262	0.00260264	0.0955142
Eid2b	-0.182791	0.00259023	0.0955142
Mylip	-0.352095	0.00259274	0.0955142
Clip1	-0.143418	0.0026133	0.0956735
Sema7a	0.271804	0.00263166	0.0958811
Rtkn2	0.218115	0.00262986	0.0958811
Cadm1	-0.29727	0.00264927	0.0962907
Hmgcs2	0.422647	0.0026783	0.0967441
Mgst3	0.271138	0.00267828	0.0967441
Icam1	-0.180559	0.00268094	0.0967441
Lrp5	0.160099	0.00269567	0.0968902
Tmem57	-0.141986	0.0026978	0.0968902
Negr1	-0.250672	0.00270483	0.0969123
Agtr2	0.48723	0.00272214	0.0973019
Prdx6	0.182187	0.00275259	0.097908
Brd8	-0.0611378	0.00276444	0.097908
Map2k1	-0.179142	0.00276021	0.097908
Odf2	-0.222739	0.002765	0.097908
Litaf	0.323543	0.00280663	0.0980052
B3galt5	0.277424	0.00279005	0.0980052
Gcsh	0.154113	0.0028031	0.0980052
Zfp410	0.151396	0.00280654	0.0980052
Lppr4	-0.294623	0.00280145	0.0980052
Basp1	-0.322918	0.00278261	0.0980052
Rdh13	0.167133	0.00282082	0.0980476
2021-03-07	-0.244261	0.00281704	0.0980476
Il12rb1	0.312514	0.00284882	0.098622
Itsn1	0.0971057	0.00285039	0.098622
Cables2	0.350058	0.00289033	0.098697
Fam63a	0.153573	0.0028953	0.098697
Lrrc8c	0.134548	0.00290076	0.098697
Gmpr	0.0740731	0.00289448	0.098697
Zwint	-0.119627	0.00287246	0.098697
4930451G09Rik	-0.122904	0.002868	0.098697
Nelfe	-0.154591	0.0029113	0.098697
Zfp783	-0.216256	0.00290573	0.098697
4930539E08Rik	-0.330699	0.00287218	0.098697
Fam78a	0.414566	0.0029913	0.098876
Gpr3	0.29438	0.00298836	0.098876
Tmem63a	0.283268	0.00302121	0.098876
Hist1h2be	0.24392	0.00300858	0.098876
Slc38a9	0.189061	0.0030013	0.098876
Sympk	0.124276	0.00299272	0.098876
Emc3	0.110429	0.00297932	0.098876
Pithd1	-0.144108	0.00300241	0.098876
Mrpl11	-0.144886	0.00299017	0.098876
2810004N23Rik	-0.203084	0.00299149	0.098876
Marcks	-0.296115	0.00296444	0.098876
Stx1a	-0.366852	0.00298079	0.098876
Hap1	-0.443428	0.00297837	0.098876
Efcab10	-0.47149	0.00301766	0.098876
Gm5424	-0.545886	0.00295269	0.098876
Rspo1	-0.558848	0.00297036	0.098876
Scg2	-0.350805	0.00304777	0.0995297
Entpd3	0.309336	0.00306246	0.0995792
Bag4	-0.217765	0.00306206	0.0995792
Casq2	0.436373	0.00315602	0.100819
Klk8	0.229704	0.00314318	0.100819
Nfasc	0.228646	0.00314545	0.100819
Tor1aip2	0.174844	0.003144	0.100819
Inpp5b	0.135543	0.00312964	0.100819
Slc1a1	0.1104	0.00310946	0.100819
Atxn1l	0.104927	0.00316059	0.100819
Sf3b2	-0.0836632	0.00313284	0.100819
2410006H16Rik	-0.286647	0.00314815	0.100819
Scn8a	0.281988	0.00322814	0.101179
Pdlim1	0.274808	0.0032455	0.101179
Cap1	0.0851517	0.00324231	0.101179
Lrpap1	-0.120176	0.00320439	0.101179
Mtpn	-0.164872	0.00323744	0.101179
Thra	-0.179285	0.00319448	0.101179
Galnt13	-0.213205	0.0032099	0.101179
5930430L01Rik	-0.228773	0.00323869	0.101179
Rnf138rt1	-0.289954	0.00322631	0.101179
Plcxd1	-0.323426	0.00321221	0.101179
Nos1	-0.524121	0.00321293	0.101179
Serinc5	0.229452	0.00326355	0.101418
Nrarp	-0.337776	0.00326657	0.101418
Eny2	-0.165694	0.00328563	0.101801
Gm2115	0.738463	0.00330682	0.101944
3110062M04Rik	0.206255	0.00331723	0.101944
Galntl6	-0.215918	0.00329833	0.101944
Vat1l	-0.299887	0.00331298	0.101944
Sipa1l2	0.235258	0.00333833	0.102384
Tti1	0.158075	0.00335577	0.102711
Hdlbp	0.109967	0.00340767	0.103926
Clic6	-0.444387	0.00340922	0.103926
Ccdc17	-0.250391	0.00342773	0.10412
Lrrc47	-0.308171	0.00342936	0.10412
Cers2	0.21131	0.00345458	0.104541
Tmx4	-0.203567	0.00345706	0.104541
Hook2	-0.182039	0.00347226	0.104792
Ppp1r3f	-0.14219	0.00348652	0.105012
Megf10	0.214505	0.00349587	0.105085
Fos	0.874331	0.00354115	0.105576
Klf13	0.217964	0.00356109	0.105576
Ldhb	0.200931	0.00354804	0.105576
Tuba4a	0.167349	0.0035314	0.105576
Pgs1	0.127858	0.00355705	0.105576
Cd248	-0.263186	0.00353716	0.105576
Dpf1	-0.278414	0.00355481	0.105576
Maff	0.432429	0.00359996	0.105992
Tmem129	0.0840393	0.00359515	0.105992
Qpct	-0.222378	0.00360317	0.105992
4933407L21Rik	-0.321851	0.00359482	0.105992
Jam2	0.185476	0.00361353	0.10609
Rfxank	0.120415	0.0036357	0.106534
Bclaf1	-0.187554	0.00366592	0.107212
Fam117b	-0.146582	0.00367787	0.107354
Arsg	0.284048	0.0037188	0.108261
Endod1	0.212578	0.00373757	0.108261
Adgrg2	-0.183684	0.00373404	0.108261
Gm11468	-0.249264	0.00372764	0.108261
Ank1	0.315459	0.00374996	0.108412
Slc14a1	-0.142557	0.00376981	0.108571
Cdk5r1	-0.221655	0.00376422	0.108571
Nrxn1	-0.201439	0.0037852	0.108806
Zfp773	0.230153	0.00381848	0.109022
Gars	0.127904	0.00382155	0.109022
Gria1	-0.291289	0.0038091	0.109022
Lrrc10b	-0.360869	0.00380273	0.109022
Spidr	0.138721	0.0038384	0.109297
D430019H16Rik	-0.30548	0.00384786	0.10936
Adcy1	0.198296	0.00386767	0.109426
Mat2a	0.179645	0.00387687	0.109426
Pik3r1	0.133185	0.00387911	0.109426
Pmm1	0.102038	0.00386048	0.109426
Slc19a3	0.242646	0.00389522	0.109467
Ildr2	-0.310295	0.00389346	0.109467
Klhdc8b	-0.394377	0.00390228	0.109467
Neurod2	-0.444686	0.00392586	0.109924
Inf2	0.217875	0.00394438	0.110233
Dad1	0.145686	0.00395878	0.110233
Tcerg1	-0.125195	0.00395164	0.110233
Degs1	0.119245	0.00397529	0.110287
4932411E22Rik	-0.278273	0.00396937	0.110287
Mag	0.29627	0.00398771	0.110429
Elovl2	0.252412	0.0040029	0.110647
Apod	0.350373	0.00405542	0.110882
Got1	0.160906	0.00404191	0.110882
Snx3	0.112472	0.00404309	0.110882
Lmnb2	-0.175823	0.00403625	0.110882
Ss18l1	-0.225483	0.0040536	0.110882
Fam204a	-0.329178	0.00404318	0.110882
Cldn11	0.267916	0.00406887	0.111049
Arntl	0.205663	0.00408498	0.111288
Apln	0.26821	0.00411105	0.111672
Pde8a	0.202477	0.00411383	0.111672
Serbp1	-0.190942	0.00414826	0.112003
Nudt11	-0.259868	0.00414223	0.112003
Dbpht2	-0.356326	0.00414293	0.112003
Necab3	0.318348	0.00416888	0.112099
Pygm	0.301877	0.00419628	0.112099
Slain1	0.232423	0.00417431	0.112099
Slc25a25	0.130489	0.00416988	0.112099
Arl4a	-0.155138	0.00418989	0.112099
Tusc3	-0.19108	0.00418905	0.112099
Rimkla	0.49251	0.00422601	0.112694
Chd3	-0.134878	0.00424352	0.112961
Slc2a1	0.235469	0.00425716	0.112963
Ncs1	0.121755	0.00425853	0.112963
Gpd1	0.34669	0.00430994	0.113739
Phf21b	-0.12776	0.00431034	0.113739
Gkn3	-0.544343	0.00430619	0.113739
Dusp1	0.27224	0.00432808	0.113814
Blcap	-0.177592	0.00432919	0.113814
Alg10b	-0.204988	0.00433577	0.113814
Nod1	0.165344	0.00436154	0.114128
3110082I17Rik	-0.268897	0.00436283	0.114128
Ahcyl1	0.22185	0.00437583	0.11427
Kcnab2	0.288696	0.00440725	0.114498
Col12a1	-0.1279	0.00440435	0.114498
2700094K13Rik	-0.322579	0.00439501	0.114498
Ccdc106	-0.209143	0.00443046	0.114903
Gnl2	-0.122284	0.00444292	0.115029
Irak2	0.320288	0.00445613	0.115174
Ndufa11	0.16482	0.00447117	0.115365
Sybu	-0.0916776	0.00451554	0.116114
Gas1	-0.16413	0.00451195	0.116114
D11Wsu47e	-0.264702	0.00452493	0.116158
Epha2	0.139191	0.00453821	0.116301
Npr3	-0.285742	0.00454887	0.116377
Bmp3	-0.276113	0.00455725	0.116395
Myadml2	0.30611	0.00457506	0.116652
Elovl1	0.331272	0.00460575	0.117237
Mkrn1	0.0881206	0.00461359	0.117239
Adamts3	0.210136	0.00464533	0.117454
Agpat5	0.112265	0.00464287	0.117454
H2-L	-0.729405	0.00463123	0.117454
Dnttip1	-0.17336	0.00469577	0.118531
Cntn2	0.188105	0.00472424	0.119051
Ndufa10	0.175324	0.00474769	0.119443
Grem1	-0.21567	0.00476076	0.119573
Syt2	0.573241	0.00482892	0.119781
Sepp1	0.223985	0.00480132	0.119781
Fggy	0.220257	0.00486904	0.119781
Otud7b	0.205258	0.00485596	0.119781
Mpc2	0.20317	0.00483972	0.119781
Prosc	0.16321	0.00488001	0.119781
Yipf1	0.131383	0.0047873	0.119781
Ppip5k1	0.0570135	0.00486811	0.119781
Chmp6	-0.0850034	0.00488103	0.119781
Dlg3	-0.150942	0.00487219	0.119781
B230219D22Rik	-0.155881	0.00481267	0.119781
Pitpnm3	-0.270258	0.00488788	0.119781
Thbs1	-0.274347	0.00484535	0.119781
Gm12657	-0.290708	0.00481757	0.119781
Cacna2d1	-0.410341	0.00482834	0.119781
Gem	0.415922	0.00491156	0.119815
Adamts4	0.311087	0.00507956	0.119815
Prr5l	0.295001	0.00509654	0.119815
Tspan14	0.230866	0.00493565	0.119815
Nek9	0.204026	0.00501106	0.119815
Elovl5	0.202031	0.00506407	0.119815
Fez2	0.200604	0.00492399	0.119815
Deptor	0.197631	0.00506328	0.119815
Akr1b10	0.193688	0.0050917	0.119815
Hadha	0.162144	0.00511116	0.119815
Rassf2	0.140669	0.00497895	0.119815
Fbxo44	0.13406	0.00492199	0.119815
Atp5a1	0.098297	0.00498084	0.119815
Btk	-0.0978563	0.00507234	0.119815
Snhg17	-0.125536	0.00502006	0.119815
Smpdl3b	-0.138375	0.00509363	0.119815
Psme2	-0.151004	0.00503419	0.119815
Celf1	-0.160881	0.00495431	0.119815
Plscr1	-0.215383	0.0049965	0.119815
Pcgf2	-0.216419	0.00502259	0.119815
Srsf5	-0.235977	0.00501659	0.119815
Idh2	-0.24381	0.00508253	0.119815
Hirip3	-0.262044	0.00500957	0.119815
Fxyd7	-0.325583	0.0050159	0.119815
Flywch2	-0.357798	0.00507082	0.119815
Bcl11a	-0.386009	0.00510426	0.119815
Inmt	-0.452111	0.00493554	0.119815
Lmx1a	-0.679864	0.00499042	0.119815
Mbp	0.310497	0.00515031	0.120263
Pfkfb3	0.179873	0.00525443	0.120263
Stard3	0.176088	0.00521855	0.120263
Rnf157	0.148941	0.00531503	0.120263
Pttg1ip	0.140152	0.00526233	0.120263
Tubgcp4	0.135526	0.00527824	0.120263
Fam168a	0.101793	0.005262	0.120263
Ints4	0.0948743	0.00525131	0.120263
Sar1a	-0.100153	0.00521494	0.120263
Eef2k	-0.115719	0.00521764	0.120263
L2hgdh	-0.116569	0.00531816	0.120263
Mrfap1	-0.117092	0.00524743	0.120263
Atad5	-0.124292	0.0052552	0.120263
Myo3b	-0.153292	0.00517994	0.120263
Cd180	-0.158234	0.00517118	0.120263
Cers4	-0.184775	0.00532115	0.120263
Slc13a4	-0.199695	0.00526405	0.120263
Snrnp70	-0.201336	0.00527156	0.120263
Zfp811	-0.215762	0.00522994	0.120263
Sub1	-0.218243	0.00524049	0.120263
Dach2	-0.221119	0.00531881	0.120263
Eno3	-0.224356	0.00531321	0.120263
Glt8d2	-0.388301	0.00518855	0.120263
Ecel1	-0.622128	0.00530002	0.120263
Celf4	-0.351189	0.00533376	0.120368
Ppp4r1	0.192487	0.00535506	0.120489
Tsc22d1	0.0784772	0.00534775	0.120489
R3hdm2	0.0883614	0.00536827	0.120607
Hnrnpc	0.100399	0.00541717	0.121345
Snord15b	-2.31425	0.00541549	0.121345
Lpin1	0.2705	0.00546812	0.121409
Slc48a1	0.165063	0.00547625	0.121409
Eya3	0.149589	0.00544988	0.121409
Pa2g4	-0.146441	0.00547002	0.121409
Mesdc2	-0.161837	0.00543567	0.121409
Cgn	-0.186921	0.00543874	0.121409
Slc4a10	-0.247019	0.00546594	0.121409
4921507P07Rik	-0.231711	0.00548889	0.121511
Ahcyl2	0.196923	0.00550357	0.121658
Nr4a1	0.445574	0.00557012	0.122006
Efhd1	0.267641	0.00558388	0.122006
Ybx3	0.230635	0.00558287	0.122006
Fv1	0.192982	0.00555118	0.122006
Ralb	0.184823	0.00555124	0.122006
Zfp92	-0.195616	0.00555237	0.122006
Stox1	-0.303734	0.00554122	0.122006
Htr5b	-0.34026	0.00556569	0.122006
Scamp1	-0.131196	0.00559783	0.122099
Apex1	-0.160921	0.00560426	0.122099
Slc35e1	0.0792721	0.00562986	0.12248
Oser1	0.245799	0.00567743	0.122963
Pvr	0.155247	0.00568631	0.122963
Mrpl35	0.104943	0.0056858	0.122963
4930513N10Rik	-0.118559	0.00569275	0.122963
Pqbp1	-0.139288	0.00568929	0.122963
Arhgef15	-0.187492	0.00570841	0.123025
Gm2061	-0.286867	0.00571185	0.123025
Hp1bp3	-0.0818659	0.00577946	0.124304
Prmt3	0.188328	0.00583524	0.124652
Aldh3a2	0.124751	0.00580671	0.124652
Prpf19	0.0661612	0.00581257	0.124652
Zfp687	-0.156017	0.00586103	0.124652
Speg	-0.244643	0.00585882	0.124652
Gpsm3	-0.319711	0.00586598	0.124652
Lfng	-0.344811	0.00583796	0.124652
Syt10	-0.466993	0.00582631	0.124652
Mab21l1	-0.573587	0.00586986	0.124652
Adamts15	-0.237386	0.00588055	0.124704
Rbm34	-0.168185	0.00590408	0.125027
Sox2ot	0.329087	0.0059152	0.125088
Sri	0.12098	0.00594134	0.125431
Chrdl1	-0.134396	0.00596838	0.125431
Dcaf7	-0.237306	0.00597034	0.125431
Smoc1	-0.253472	0.00598514	0.125431
Scx	-0.357578	0.00596068	0.125431
Id3	-0.449554	0.00597301	0.125431
S100a8	-0.914111	0.00598952	0.125431
Emilin2	0.394427	0.00605622	0.125989
Pglyrp1	0.376305	0.00605565	0.125989
Cpd	0.222557	0.00604422	0.125989
Extl2	0.200913	0.00609945	0.125989
Bmp2k	0.139161	0.00607976	0.125989
Ndufs8	0.128437	0.00608862	0.125989
Srsf12	-0.235369	0.0060944	0.125989
Tekt2	-0.245827	0.00604827	0.125989
Cxadr	-0.262571	0.00606079	0.125989
Tfr2	-0.282925	0.00607558	0.125989
Hdac4	0.0939079	0.00611854	0.126039
Epc2	-0.204655	0.00611548	0.126039
Sipa1l3	0.103719	0.00613348	0.126174
Ccnjl	0.209249	0.00616793	0.12642
Dlst	0.149043	0.00617048	0.12642
Prkar1a	-0.114147	0.00616868	0.12642
Rbms2	0.127583	0.0061926	0.126701
Slc25a13	0.210447	0.00623147	0.126917
Nwd1	0.169046	0.00622396	0.126917
Sptb	0.148598	0.00623772	0.126917
Polr3gl	-0.282231	0.00624513	0.126917
Dmkn	-0.291636	0.00622862	0.126917
Mast4	0.148624	0.00628032	0.126991
Ttc9	0.11888	0.00626058	0.126991
Brap	0.0967543	0.00628889	0.126991
Mal2	-0.248007	0.00627663	0.126991
Scn5a	-0.47499	0.00629075	0.126991
Paf1	-0.0934605	0.00630191	0.127046
Hs2st1	-0.110647	0.00632488	0.12734
Atox1	0.266515	0.00635395	0.127416
Wbp4	-0.129746	0.00633969	0.127416
Trpc7	-0.240946	0.00634936	0.127416
Iars	0.173308	0.00637275	0.127536
Zdhhc3	0.140595	0.00637681	0.127536
Hnrnpr	-0.133299	0.00639789	0.12762
Prkcg	-0.513221	0.00639573	0.12762
Arfip2	-0.0750191	0.00641991	0.127891
Mettl7a1	0.256748	0.00643729	0.128068
Pak6	-0.359366	0.00646406	0.128432
Slc36a1	0.256141	0.00649791	0.128935
P2rx4	0.289145	0.00652067	0.128979
Hadh	0.136043	0.00652854	0.128979
Dcaf5	-0.101839	0.00653021	0.128979
Gda	-0.738208	0.00653427	0.128979
Fbxl17	-0.0687276	0.0065468	0.129058
Ahi1	-0.340282	0.00657169	0.12938
Lgr5	0.366287	0.00661017	0.129521
Cdca7	0.238451	0.00663025	0.129521
Mrrf	0.152069	0.00662588	0.129521
U2surp	-0.144892	0.00660835	0.129521
B4galnt4	-0.278131	0.00661793	0.129521
Gpr52	-0.292774	0.00660145	0.129521
Cdr2l	0.323636	0.00668717	0.129983
Dffa	0.262456	0.00669685	0.129983
Rpl10	0.130734	0.00666254	0.129983
Prmt5	0.120704	0.00669252	0.129983
Lemd1	-0.367069	0.00668173	0.129983
B3galt2	-0.236719	0.00671993	0.130263
Gm608	0.140489	0.00674108	0.130506
Galnt9	0.252034	0.00676466	0.130795
Sowahb	0.129338	0.00678523	0.130858
Apcdd1	-0.216543	0.00678183	0.130858
Siah2	0.275525	0.00680675	0.130939
Casd1	-0.178364	0.00679827	0.130939
Trp53inp2	0.252395	0.00683716	0.131138
Mrpl4	0.153781	0.00684548	0.131138
Stip1	0.153313	0.00685512	0.131138
Xrn2	-0.128042	0.00685096	0.131138
Barhl2	-0.763549	0.00686045	0.131138
Fndc5	0.281087	0.00687974	0.131216
Agpat6	0.0886388	0.00688191	0.131216
Irx5	-0.315765	0.00690522	0.131495
Hdac11	-0.117399	0.00691617	0.131538
Mdh1	0.130106	0.00696561	0.132001
Qpctl	-0.138594	0.00695204	0.132001
Pcdhgc5	-0.242361	0.00696673	0.132001
Adap1	0.129133	0.00698045	0.132096
Exoc6b	0.114957	0.00699875	0.132112
Sod2	0.0805193	0.00699876	0.132112
Imp4	0.172325	0.00704593	0.132506
Ercc3	-0.079698	0.00703941	0.132506
Irs4	-0.649395	0.00703508	0.132506
Ifitm1	-0.443039	0.00706062	0.132617
Usp42	-0.1198	0.00707151	0.132657
1810011O10Rik	0.326987	0.00708277	0.132688
Tceal1	-0.24545	0.00709074	0.132688
Flt1	0.218528	0.00714351	0.132857
Hsd17b10	0.157315	0.00715832	0.132857
Med1	0.0887944	0.00715496	0.132857
Cep104	0.0876259	0.00717003	0.132857
Helz2	0.0868632	0.00716404	0.132857
1700030K09Rik	-0.111026	0.00715683	0.132857
Serpinb9	-0.151589	0.00715419	0.132857
Papd5	-0.160912	0.00714263	0.132857
Kctd9	0.486827	0.00723417	0.133356
Atrnl1	0.19782	0.00722728	0.133356
Fn3krp	0.165025	0.0072332	0.133356
Arl6ip6	-0.200317	0.00723128	0.133356
2700081O15Rik	-0.204992	0.0072411	0.133356
2810468N07Rik	0.279605	0.007265	0.133634
Emx2os	0.315938	0.00729779	0.133911
Clasp1	0.11303	0.00729003	0.133911
Gfm1	0.179642	0.007329	0.134181
Ccdc109b	-0.331061	0.00733027	0.134181
Zfp933	-0.202413	0.00734199	0.134233
Rab34	-0.199103	0.00735981	0.134397
Arhgap35	0.0991663	0.00738483	0.134691
Rsf1	-0.109893	0.00741594	0.134819
Ppp1r26	-0.216962	0.0074186	0.134819
Dpysl4	-0.279698	0.00741329	0.134819
Ppp1r3d	0.173874	0.00744748	0.135087
Kcmf1	0.125326	0.00745576	0.135087
Acp2	-0.076065	0.0074656	0.135087
Fam214b	-0.121477	0.00746912	0.135087
4932702P03Rik	-0.315847	0.00748981	0.1353
Cd82	0.24655	0.00754403	0.135771
AI467606	-0.173847	0.0075518	0.135771
Tmem74b	-0.288885	0.00752494	0.135771
Hs3st4	-0.493221	0.00754696	0.135771
Gimap6	0.35035	0.00756099	0.135775
Phf14	-0.126908	0.00758449	0.136035
Luzp1	0.331799	0.00763282	0.13674
Tes	0.32971	0.00766906	0.137226
S100b	0.441035	0.00771682	0.13753
Cspg5	-0.176339	0.00773152	0.13753
Ctxn2	-0.177923	0.00770567	0.13753
C77370	-0.337749	0.00769799	0.13753
Baiap3	-0.520245	0.00772328	0.13753
Lpar1	0.316325	0.00784107	0.138017
A330074K22Rik	0.261549	0.00780555	0.138017
Dock10	0.163777	0.00777126	0.138017
Nudt19	0.156686	0.00781023	0.138017
Bace1	0.131944	0.0078342	0.138017
Itgb5	0.127529	0.00783536	0.138017
Dpp7	0.111647	0.00778159	0.138017
Mctp1	-0.244335	0.0078151	0.138017
2010107G23Rik	-0.267294	0.0077956	0.138017
Kcna2	0.334158	0.00785966	0.138184
Tmx2	0.152827	0.00791248	0.13879
Slc11a1	-0.108209	0.00791226	0.13879
Scn4b	0.678619	0.00794224	0.138829
Glmp	0.154256	0.00793607	0.138829
AI504432	-0.285389	0.00794019	0.138829
Tufm	0.143423	0.00800331	0.13961
1500011B03Rik	-0.143605	0.00800539	0.13961
Kars	0.116389	0.0080422	0.14009
Insc	0.300884	0.00812674	0.14027
Slc4a2	0.288368	0.0080794	0.14027
Kcnn1	0.248561	0.00811023	0.14027
Syn3	0.207317	0.00812446	0.14027
Tmem260	0.179054	0.00811412	0.14027
Sh3bp2	0.151741	0.00808153	0.14027
Srsf2	-0.185943	0.00809706	0.14027
Tmem164	-0.274825	0.00810157	0.14027
Sgpp2	0.416457	0.00815627	0.140299
Mrps2	0.116853	0.00814465	0.140299
Jagn1	0.115753	0.00814817	0.140299
Scai	-0.332819	0.0081753	0.140467
Mpi	0.122995	0.00819035	0.140565
Tspyl3	-0.13757	0.00820884	0.140723
Frem1	-0.176232	0.00825727	0.140914
Plekhg5	-0.194652	0.00824201	0.140914
Igfbp5	-0.264988	0.00825671	0.140914
Sox2	-0.347799	0.00825203	0.140914
Trib2	-0.174431	0.00826771	0.140933
Acan	0.373013	0.00829084	0.141009
Zfp143	0.186112	0.00828248	0.141009
Hist1h2bc	0.221674	0.00830309	0.141029
Rnf165	-0.160107	0.00831064	0.141029
Brsk1	0.151281	0.00835383	0.141286
Eif3d	-0.0719853	0.00834696	0.141286
Inafm2	-0.130729	0.00834391	0.141286
Hrh1	-0.234165	0.00841973	0.142242
Atp1b3	0.108675	0.00843223	0.142294
Epc1	-0.134003	0.00844383	0.142331
Cds1	0.275091	0.00845903	0.142428
Nat9	0.19109	0.00865129	0.142898
Sun2	0.184667	0.0085931	0.142898
Cdh5	0.140371	0.00865705	0.142898
Mrpl37	0.106527	0.00853276	0.142898
Rfwd3	0.103886	0.00857476	0.142898
Psmc4	0.0659563	0.00860445	0.142898
2021-09-03	-0.0712729	0.00852761	0.142898
Fmn2	-0.145927	0.0086308	0.142898
Hdgfrp3	-0.19222	0.00863118	0.142898
Ablim3	-0.22264	0.00851766	0.142898
Ybx2	-0.240811	0.00863905	0.142898
Gpr182	-0.274332	0.008549	0.142898
Rsph4a	-0.322137	0.00862915	0.142898
Rab40b	-0.349082	0.00857703	0.142898
Cpne2	-0.38994	0.00861681	0.142898
Krt77	-0.447132	0.00856364	0.142898
Nupr1l	-0.521235	0.00859848	0.142898
Nxph4	-0.644411	0.00851117	0.142898
Kdm3a	0.173962	0.00868064	0.143131
Cmbl	-0.281892	0.00874309	0.144004
Chil1	0.303196	0.00882132	0.14435
Clk1	0.264179	0.00887259	0.14435
Cerk	0.220792	0.00882287	0.14435
Pbld1	0.211855	0.00879503	0.14435
Fah	0.205032	0.00881751	0.14435
Pcolce2	0.204783	0.0088554	0.14435
Ggt5	0.163528	0.00878637	0.14435
Slc39a14	0.147833	0.00887867	0.14435
Carf	-0.138126	0.00882051	0.14435
Nxph1	-0.227946	0.00884843	0.14435
Prkar2b	-0.273849	0.00887646	0.14435
Chrm1	-0.294362	0.00887067	0.14435
Plp1	0.327891	0.00890929	0.144633
Itfg3	0.228493	0.00891645	0.144633
Anks1b	-0.169535	0.00892474	0.144633
P2rx5	0.341363	0.00911698	0.144852
Gsn	0.294701	0.00901159	0.144852
Has3	0.229385	0.00906112	0.144852
Slc25a37	0.198431	0.00908976	0.144852
A630075F10Rik	0.190187	0.00896854	0.144852
Megf11	0.177648	0.00898968	0.144852
Eif2ak1	0.152867	0.00900155	0.144852
Plekha8	0.148465	0.00901331	0.144852
Ormdl2	0.123836	0.00906991	0.144852
Ppfia4	-0.126091	0.0090709	0.144852
Ankra2	-0.150173	0.00909304	0.144852
Wbscr16	-0.161448	0.00895859	0.144852
Htr1a	-0.171066	0.00910986	0.144852
Fpr1	-0.18296	0.00912034	0.144852
Ndufaf3	-0.199123	0.00896761	0.144852
Klf5	-0.204204	0.00905356	0.144852
Rnf113a1	-0.264984	0.00909414	0.144852
Nfkbil1	-0.344607	0.00902722	0.144852
Cnih3	-0.389909	0.00904285	0.144852
Katnal1	0.126106	0.00914371	0.145028
Wdr17	-0.148381	0.00915055	0.145028
Cd93	0.201612	0.00918304	0.14507
Adi1	0.197766	0.00919161	0.14507
Sumo3	-0.169491	0.00918193	0.14507
Nlgn1	-0.179503	0.00916534	0.14507
Esam	0.231145	0.00939358	0.146057
Psat1	0.212539	0.00937481	0.146057
Zfyve9	0.207578	0.00938032	0.146057
Dync1li2	0.177465	0.00931508	0.146057
Gyg	0.155989	0.00938419	0.146057
Tbrg4	0.117011	0.00936491	0.146057
Rbm22	0.10762	0.00927084	0.146057
2610507B11Rik	0.0920691	0.00934698	0.146057
Reps1	0.0735333	0.00939598	0.146057
Por	-0.14197	0.00927815	0.146057
Vamp4	-0.143836	0.0093035	0.146057
Impact	-0.213533	0.00930649	0.146057
Kcns2	-0.217348	0.00938744	0.146057
Ier3	-0.355552	0.0093971	0.146057
Gm17750	-0.392189	0.00939906	0.146057
Nnt	0.176892	0.00945705	0.146076
Tbc1d24	-0.0909767	0.00941446	0.146076
Ufl1	-0.0968266	0.00945822	0.146076
Plk1	-0.165519	0.00945565	0.146076
Lck	-0.181053	0.00943661	0.146076
Gabrg1	-0.249601	0.00944862	0.146076
Hnrnpd	-0.12701	0.00947678	0.146213
5330413P13Rik	-0.129325	0.00949521	0.146348
Zfp810	-0.194853	0.00952454	0.146568
1500009L16Rik	-0.236668	0.00952884	0.146568
Hebp2	0.352044	0.00960271	0.14692
Lgi3	0.231076	0.00960097	0.14692
Pcsk2	-0.171346	0.00958423	0.14692
Inha	-0.204801	0.00960331	0.14692
Rsph1	-0.334056	0.00958912	0.14692
Magel2	-0.37425	0.00961003	0.14692
Pdcd6ip	0.0945723	0.00962945	0.147068
Zfp35	0.199604	0.00971265	0.148189
Hapln2	0.363508	0.00975954	0.148252
Glyat	0.323099	0.00976599	0.148252
Nras	0.187992	0.0097557	0.148252
Ermp1	0.16135	0.00977133	0.148252
Syt7	0.134933	0.00980067	0.148252
Rexo2	0.133789	0.00978885	0.148252
Ppm1b	-0.078038	0.00975532	0.148252
Katnbl1	-0.128349	0.00980502	0.148252
Spdya	-0.257581	0.00980169	0.148252
Leprotl1	0.124403	0.00984784	0.148751
Kndc1	0.183493	0.00985993	0.148785
Natd1	0.125097	0.0099304	0.149243
Phactr1	0.100308	0.0099023	0.149243
Atf2	-0.163725	0.00991588	0.149243
Nr1d1	-0.220359	0.00993966	0.149243
Spint2	-0.424161	0.00993681	0.149243
Mapk10	0.103668	0.00998761	0.149814
Sik1	0.239681	0.0100229	0.150195
Slc25a5	0.172272	0.0100367	0.150252
Zfp418	0.215056	0.0100522	0.150335
C1ql4	0.619952	0.0101202	0.150458
Tanc1	0.350016	0.0101574	0.150458
Zfp874b	0.190991	0.0101699	0.150458
Robo4	0.150135	0.0101606	0.150458
Setd7	0.149535	0.010144	0.150458
Tbc1d9b	0.135026	0.0101639	0.150458
Gpr179	0.131222	0.0100838	0.150458
Slc25a19	0.122287	0.0100814	0.150458
Tbx18	-0.102672	0.0101226	0.150458
Ldb1	-0.125307	0.0101272	0.150458
Tkfc	-0.190558	0.0101225	0.150458
Xpa	-0.210373	0.010185	0.150535
A330050F15Rik	0.375294	0.0102144	0.150675
Frmd8	0.266685	0.0102121	0.150675
Ube2m	0.116226	0.0102564	0.151
Agap3	-0.158293	0.0102489	0.151
Zfp280d	-0.142729	0.0102806	0.151209
Gna11	-0.151896	0.0103378	0.151755
Sobp	-0.173976	0.0103333	0.151755
Bcl11b	-0.2596	0.0103617	0.151958
Cib1	0.260126	0.0103883	0.152201
Myo1e	0.295031	0.0104167	0.152322
Hif1a	-0.140531	0.0104082	0.152322
Narf	0.0847371	0.0104488	0.152644
Cecr6	-0.32843	0.0104653	0.152737
Tuba1b	0.154766	0.0104932	0.15291
Rsph9	-0.402191	0.0104974	0.15291
Il10ra	0.173355	0.0105579	0.153201
Taf5l	-0.10516	0.0105532	0.153201
Evl	-0.159042	0.0105549	0.153201
5033406O09Rik	-0.294899	0.0105479	0.153201
Sort1	0.134497	0.0105892	0.153507
Rhbdl1	-0.303145	0.0106019	0.153544
Gabrq	-0.44292	0.0106281	0.153777
Ift57	-0.164963	0.0106675	0.154199
Mfap1b	-0.20063	0.0106926	0.154415
Tmsb10	-0.245643	0.0107199	0.154661
Gosr1	-0.0704931	0.0107548	0.154989
Rfc5	-0.206005	0.0107631	0.154989
Dusp19	0.264775	0.0107919	0.155109
Sox17	-0.29325	0.0107866	0.155109
Cabp7	0.445188	0.0108043	0.155138
Amer1	0.195804	0.0108332	0.155259
Vdac2	0.155086	0.0108239	0.155259
Rassf4	0.373189	0.010913	0.155953
Nhsl1	0.180928	0.0109514	0.155953
Tmem204	0.179318	0.0109182	0.155953
Gpt2	0.155254	0.0109071	0.155953
Myo6	0.12077	0.0109745	0.155953
Dstyk	0.117111	0.0109641	0.155953
Ttc17	0.0786436	0.0109258	0.155953
Siah1a	-0.0710104	0.0109619	0.155953
H2-Q2	-0.543479	0.0109706	0.155953
Tiprl	-0.107708	0.0110033	0.156216
E130304I02Rik	-0.378064	0.0110184	0.156284
Ndc1	0.132909	0.0110409	0.156376
Gprasp1	-0.164401	0.0110456	0.156376
1110004E09Rik	-0.156577	0.0110586	0.156413
Nbas	0.106691	0.0111013	0.156432
Sde2	-0.0896588	0.0110771	0.156432
Col13a1	-0.193873	0.0110887	0.156432
Nhlh2	-0.370158	0.0111012	0.156432
Agl	0.124112	0.0111277	0.156513
Armc8	-0.192474	0.0111248	0.156513
Katna1	0.174459	0.0111574	0.156638
S100pbp	-0.211126	0.0111566	0.156638
Acad9	0.105306	0.0111821	0.156695
Dnah1	-0.255515	0.0111814	0.156695
Cd72	0.276009	0.0112447	0.157426
Idnk	0.125323	0.0112649	0.157562
Eif4b	-0.0833471	0.0112903	0.157772
Ppfibp2	0.217945	0.0114069	0.158096
Polr3e	0.156839	0.0114076	0.158096
Dnlz	0.145504	0.0113784	0.158096
Rbm28	0.13751	0.0113548	0.158096
Atp2b3	0.116591	0.0114056	0.158096
Znrf3	-0.154124	0.0113887	0.158096
Gm5532	-0.211182	0.0113579	0.158096
Mmd	-0.260913	0.0113756	0.158096
Tusc1	-0.345279	0.011368	0.158096
Spsb1	0.284625	0.0114512	0.158554
Gm16432	-0.136771	0.0114789	0.158597
Unc5d	-0.264688	0.0114843	0.158597
Mmp17	-0.30489	0.0114857	0.158597
Ugt1a7c	0.0752905	0.0115138	0.15884
Masp1	0.228358	0.0115441	0.158841
Pfkp	0.121945	0.0115294	0.158841
Haus7	-0.248814	0.0115454	0.158841
Gab1	0.208035	0.0115583	0.158875
Rtkn	0.191056	0.0116201	0.159001
Pld1	0.165444	0.0115878	0.159001
Zmynd11	-0.108324	0.011606	0.159001
Ankrd12	-0.164047	0.0116062	0.159001
Lxn	-0.165411	0.0116125	0.159001
Tmem258	0.324135	0.0116493	0.159171
Kifc2	-0.159805	0.0116536	0.159171
Polm	-0.163489	0.0116719	0.159278
Megf6	-0.27485	0.0116973	0.15948
Nop58	-0.113493	0.0117325	0.159816
Epha5	-0.315111	0.0117478	0.159879
Tmem252	0.397299	0.0117945	0.160068
Tmem39a	0.224709	0.0118071	0.160068
S100a16	0.200026	0.0118342	0.160068
Kcnk1	0.181956	0.0118079	0.160068
Dtwd2	0.128262	0.0118467	0.160068
Asap1	0.118913	0.0118391	0.160068
Smad3	-0.0857556	0.0118526	0.160068
Cdk5rap3	-0.172605	0.0118108	0.160068
Arxes1	-0.259626	0.0118569	0.160068
Fam76a	-0.160032	0.0118714	0.16012
Faap24	0.201062	0.0119123	0.16053
Ptpre	-0.168294	0.0119293	0.160616
Nfatc3	0.108833	0.0119766	0.160937
Ptpn11	0.10037	0.0119784	0.160937
Fndc3a	-0.180449	0.0119958	0.160937
Gpatch3	-0.215207	0.0119958	0.160937
Eml1	0.261647	0.0120214	0.160995
Mfn1	0.139796	0.0120128	0.160995
Cdyl	-0.124697	0.0120384	0.161061
Bcl9	-0.228095	0.0120476	0.161061
Tdrd3	0.194009	0.0120831	0.161135
Pigq	0.122554	0.0120769	0.161135
Pcbd1	-0.19753	0.0120852	0.161135
Rps6	0.108737	0.0121147	0.161387
Pkp4	0.178946	0.012138	0.161523
Snx19	0.0957126	0.0121573	0.161523
Rpusd2	-0.114865	0.0121568	0.161523
Gprasp2	-0.186459	0.0121677	0.161523
Tmem9	-0.18168	0.0122117	0.161965
Haus1	0.175374	0.0122861	0.162099
Ccdc85a	-0.164443	0.0122732	0.162099
Zfp36l2	-0.179521	0.0122708	0.162099
Katnal2	-0.279006	0.012265	0.162099
Evpl	-0.282185	0.0122651	0.162099
Tmem158	-0.560078	0.0122853	0.162099
Fkrp	-0.165051	0.0123761	0.163145
Ptch1	-0.146847	0.0123922	0.163215
Vamp1	0.414161	0.0125457	0.163401
Hapln4	0.284698	0.0124602	0.163401
Mctp2	0.192747	0.0125685	0.163401
Trp53inp1	0.153152	0.0125372	0.163401
Dnm2	0.140696	0.0125567	0.163401
Tpx2	0.124278	0.0124986	0.163401
Bcap31	0.0993835	0.0125312	0.163401
Nfs1	0.0822768	0.012496	0.163401
2610005L07Rik	-0.123769	0.0124251	0.163401
Taf4a	-0.124541	0.0124586	0.163401
Znf512b	-0.164043	0.0125585	0.163401
Kcna4	-0.202043	0.0125211	0.163401
Podxl2	-0.212696	0.0124842	0.163401
Vamp2	-0.292739	0.0124408	0.163401
Trh	-0.381679	0.0124813	0.163401
BC029722	-0.185706	0.0125892	0.16353
Tmem230	0.169834	0.0126039	0.16358
Igfbp3	-0.202902	0.0126473	0.164002
Kptn	-0.150864	0.0126756	0.164088
Tspyl2	-0.206958	0.0126659	0.164088
Cdk5rap2	0.158602	0.0127552	0.16492
Praf2	0.0731356	0.0127726	0.16492
Oxtr	-0.473856	0.0127709	0.16492
Nrg1	0.39359	0.0128978	0.165076
Slc24a2	0.29204	0.0129471	0.165076
Mkks	0.210398	0.0128998	0.165076
Tmem100	0.200166	0.0129484	0.165076
Nxpe3	0.187886	0.012897	0.165076
Zfp14	0.174335	0.0129224	0.165076
Msrb2	0.1569	0.0129459	0.165076
Lyst	0.133414	0.0128236	0.165076
Atp2a2	0.0873913	0.0128965	0.165076
AU041133	-0.127151	0.0128869	0.165076
Romo1	-0.139043	0.0128555	0.165076
Kdm2b	-0.14346	0.0128253	0.165076
Crebrf	-0.15683	0.0129206	0.165076
Slc2a13	-0.226537	0.0129282	0.165076
Nol4	-0.311485	0.0128885	0.165076
Meis2	0.274796	0.0130666	0.165194
Tbc1d4	0.270557	0.0130699	0.165194
Tspan9	0.210613	0.0130894	0.165194
Pop5	0.18847	0.012989	0.165194
Vmn1r58	0.175695	0.0130383	0.165194
Atf6	0.116049	0.0130779	0.165194
Cand1	0.0626293	0.0130055	0.165194
Tbc1d10c	-0.1196	0.0131216	0.165194
Paxip1	-0.143674	0.0130851	0.165194
Pcdhga3	-0.175745	0.013115	0.165194
Jph2	-0.204317	0.0131114	0.165194
Col9a2	-0.204589	0.0130981	0.165194
6330403K07Rik	-0.237166	0.0130677	0.165194
Tmie	-0.425647	0.0130071	0.165194
Foxb1	-0.52153	0.013104	0.165194
Ppcdc	0.127343	0.0131478	0.165387
Tstd2	0.188636	0.0131826	0.165473
Slc22a5	0.16047	0.0131947	0.165473
Rel	0.156361	0.0132058	0.165473
Phyhipl	0.116181	0.0132532	0.165473
Pspc1	-0.105369	0.0132204	0.165473
Tnfsf10	-0.135815	0.0131689	0.165473
Lcmt2	-0.252796	0.0132415	0.165473
Gng4	-0.34935	0.0132135	0.165473
Rbm3	-0.472268	0.0132442	0.165473
Arel1	0.143333	0.0133004	0.165616
Mark1	0.0665943	0.0133194	0.165616
Nelfcd	-0.0953797	0.0133062	0.165616
Mpp2	-0.182246	0.0132874	0.165616
D630023F18Rik	-0.237252	0.0133178	0.165616
Panx2	0.24292	0.0133679	0.165936
Mpv17	0.111125	0.013378	0.165936
Nim1k	-0.201643	0.0133729	0.165936
Lrrc32	0.238322	0.0134036	0.166117
F3	0.180401	0.0134309	0.166318
Rab40c	0.130444	0.0134425	0.166327
Gm15694	0.157527	0.0134933	0.16641
Ankrd13a	0.147747	0.013482	0.16641
Abcg1	0.135802	0.0134802	0.16641
Prkacb	-0.168035	0.013485	0.16641
Strn	0.203568	0.0135236	0.166648
Pacsin2	0.241715	0.0135708	0.166821
Atp5h	0.207945	0.0135597	0.166821
Sowaha	-0.228182	0.0135673	0.166821
Tvp23a	-0.0715452	0.0136006	0.167046
Herc6	-0.133636	0.0136111	0.167046
Scrt1	0.27901	0.0136958	0.167695
Gpkow	-0.10289	0.0136952	0.167695
B630019K06Rik	-0.159881	0.0136973	0.167695
Steap2	0.367568	0.0137639	0.167831
Smco3	0.314303	0.0137362	0.167831
D330041H03Rik	0.13888	0.0137609	0.167831
Tmcc2	0.106225	0.013747	0.167831
1500017E21Rik	-0.318958	0.0137573	0.167831
Mars	0.0692273	0.0138259	0.168315
Nav2	0.0540646	0.0138189	0.168315
Cox4i2	0.337207	0.0140875	0.16899
Lamtor5	0.27723	0.013946	0.16899
Ankrd29	0.26112	0.0139944	0.16899
Purg	0.235173	0.0139355	0.16899
Hsdl2	0.221294	0.0140712	0.16899
Lrrn1	0.158825	0.0140028	0.16899
Chst3	0.157315	0.0140259	0.16899
Smox	0.147418	0.0139761	0.16899
Lama2	0.122798	0.0140367	0.16899
Pepd	0.111686	0.0140196	0.16899
Tubgcp6	0.0803492	0.0140686	0.16899
Ripk1	0.0738477	0.0140468	0.16899
Jarid2	-0.101524	0.0139925	0.16899
Prkcb	-0.165484	0.0140937	0.16899
3110040N11Rik	-0.1789	0.0140604	0.16899
Ppig	-0.184106	0.014017	0.16899
Klhl23	-0.200903	0.0140845	0.16899
Notum	-0.244291	0.013976	0.16899
Ehbp1l1	-0.325899	0.0139696	0.16899
Mas1	-0.170672	0.0141132	0.16909
Jag2	-0.264006	0.0141342	0.169207
Cyp2j12	0.235835	0.0141802	0.169284
Grid1	-0.103346	0.0141854	0.169284
Nrde2	-0.153138	0.0141788	0.169284
Vwa5b1	-0.62215	0.014172	0.169284
Ccdc117	0.337978	0.014206	0.169396
Alkbh4	0.244784	0.0142411	0.169414
Fastkd3	0.170265	0.0142314	0.169414
Bfar	0.116208	0.0142383	0.169414
Ids	-0.171579	0.0142868	0.169558
Slc7a3	-0.29582	0.0142821	0.169558
Krt1	-0.300674	0.0142849	0.169558
Apold1	0.465127	0.0145639	0.169777
Fam57a	0.366374	0.0143491	0.169777
Scrt2	0.347535	0.0145779	0.169777
Calr3	0.310841	0.0144895	0.169777
Fgf9	0.304843	0.0145166	0.169777
Coro6	0.289608	0.0145805	0.169777
Prr18	0.288973	0.0144401	0.169777
Nat8l	0.244157	0.0143944	0.169777
Kif1b	0.119062	0.0145045	0.169777
Fancb	0.111926	0.0144777	0.169777
Wdr7	0.0919604	0.014549	0.169777
Ephb4	-0.115227	0.0144132	0.169777
Gpsm1	-0.137286	0.0144954	0.169777
Tmem65	-0.149763	0.0145071	0.169777
Dzip3	-0.18163	0.0143944	0.169777
Crhr2	-0.231625	0.0143806	0.169777
Gpr85	-0.233302	0.0144505	0.169777
Lin7c	-0.233667	0.0143408	0.169777
Slc2a4	-0.239038	0.0145611	0.169777
Dsel	-0.257123	0.0144896	0.169777
Slc17a8	-0.260841	0.014586	0.169777
Otud1	-0.269433	0.0145285	0.169777
Pnma1	-0.318631	0.0143356	0.169777
Camkv	-0.394143	0.0145797	0.169777
Rprm	-0.519374	0.0144428	0.169777
Hes6	-0.240285	0.014601	0.169821
Nr4a3	0.375538	0.0146184	0.169893
Nek3	0.21098	0.0146444	0.169934
Utp18	-0.0587043	0.0146336	0.169934
Epn3	0.411527	0.0147216	0.169939
Slc16a1	0.253948	0.0146609	0.169939
Plekhg1	0.188612	0.0147348	0.169939
Trp53rkb	0.107013	0.0146916	0.169939
Gm3604	-0.121359	0.0147197	0.169939
Meis3	-0.173706	0.0147285	0.169939
Smyd3	-0.204098	0.0147243	0.169939
Myh7	-0.333703	0.0147027	0.169939
Adam17	0.117144	0.0147613	0.16996
Gpr153	-0.294134	0.0147703	0.16996
Eln	-0.489647	0.0147699	0.16996
Hip1	0.123323	0.014795	0.169985
Ccdc64	-0.121774	0.0147919	0.169985
Flt3	0.287102	0.0148604	0.170074
Cln5	0.189802	0.0149625	0.170074
Ocln	0.181556	0.014872	0.170074
Chordc1	0.177437	0.0149808	0.170074
9330102E08Rik	0.167411	0.0149827	0.170074
Wwc1	0.124657	0.0148599	0.170074
Cnn3	0.108927	0.0148835	0.170074
Ttl	0.100583	0.0148611	0.170074
Sec24c	0.0706694	0.0149131	0.170074
Mcfd2	-0.122454	0.0149629	0.170074
C330027C09Rik	-0.128964	0.0148623	0.170074
Pdxp	-0.16523	0.0148528	0.170074
Kctd12	-0.168689	0.0149669	0.170074
Hic1	-0.264644	0.0149664	0.170074
Tm4sf5	-0.326579	0.0149386	0.170074
C1qtnf2	-0.351191	0.0149601	0.170074
Npy2r	-0.209308	0.0150374	0.170567
Lingo4	0.33712	0.0151215	0.17076
Pigc	0.149499	0.0151031	0.17076
Ovca2	0.118515	0.0151346	0.17076
Enpep	0.100529	0.0150921	0.17076
Ubqln2	-0.144278	0.0150977	0.17076
Actl6b	-0.151849	0.0150768	0.17076
Rasgef1a	-0.161931	0.0151448	0.17076
Grtp1	-0.238849	0.015128	0.17076
Atp6v0c-ps2	3.89147	0.0151685	0.170879
Nab1	0.204683	0.0151779	0.170879
Uqcrc1	0.118489	0.0152267	0.171025
Arhgap30	-0.0981835	0.0152088	0.171025
Atp4a	-0.163989	0.0152362	0.171025
Sin3b	-0.184023	0.0152299	0.171025
Dclre1b	0.1249	0.0152495	0.171048
Ace2	0.175562	0.0153277	0.171592
Smyd5	-0.127558	0.0153279	0.171592
Ccdc67	-0.22167	0.0153321	0.171592
Mob2	0.170603	0.0153874	0.172042
Cep295	-0.127618	0.0153951	0.172042
Pknox2	-0.141962	0.0154101	0.172083
Gstcd	-0.152088	0.0154397	0.172286
Micu1	0.118655	0.0154865	0.172681
Dll4	0.204133	0.0155288	0.172806
Ldha	-0.224074	0.0155164	0.172806
Aloxe3	-0.310761	0.0155319	0.172806
Usp8	0.130648	0.0155827	0.172988
9930104L06Rik	-0.0916663	0.0155611	0.172988
Fam71e1	-0.408541	0.0155753	0.172988
Odc1	0.134671	0.0156192	0.173267
Kcna1	0.465145	0.0157017	0.173292
Galnt6	0.283986	0.0156789	0.173292
Arhgef6	0.216533	0.0156785	0.173292
Abhd4	0.111417	0.0156449	0.173292
Ppapdc1b	-0.153075	0.0156926	0.173292
Tmem191c	-0.282858	0.0156821	0.173292
Dmrta2	-0.687362	0.0156911	0.173292
Acsbg1	0.173708	0.0157564	0.173602
Srgap2	0.130055	0.0157643	0.173602
Dctn3	0.0980937	0.0157481	0.173602
Osbpl1a	0.222297	0.0158362	0.1738
Tnfrsf23	0.163379	0.0157952	0.1738
Sp4	-0.120841	0.0158296	0.1738
Sirpa	-0.20513	0.0158397	0.1738
Slc1a3	-0.298454	0.015839	0.1738
Mtus1	0.153581	0.0159082	0.173965
Ndufb7	0.147098	0.0159225	0.173965
Ptcd2	0.129449	0.0159058	0.173965
Grk6	-0.123067	0.0158896	0.173965
Ppat	-0.160562	0.0159237	0.173965
Chrnb4	-0.303239	0.0158753	0.173965
Rhoq	0.207714	0.016024	0.17417
Egln1	0.161751	0.016057	0.17417
Ecd	0.146634	0.0160357	0.17417
Acsl6	0.121737	0.0159906	0.17417
Gnai3	0.0922632	0.0159705	0.17417
Ankrd17	0.0591383	0.0160578	0.17417
Cinp	-0.084943	0.0160312	0.17417
Cnot3	-0.196781	0.0159769	0.17417
Ulk4	-0.213716	0.0160142	0.17417
Rac3	-0.268999	0.0160204	0.17417
Gata3	0.284343	0.0160848	0.174339
Arl4d	0.307319	0.0161604	0.174357
Nipal2	0.18257	0.0161388	0.174357
Tmem38b	0.143946	0.0161672	0.174357
Bcas3	0.088135	0.0161401	0.174357
Maged2	-0.0995996	0.0161512	0.174357
Iqsec2	-0.155569	0.0161031	0.174357
BB031773	-0.181178	0.0161269	0.174357
Gatm	0.240216	0.0162289	0.174525
Tor4a	0.204555	0.016204	0.174525
Zbtb1	0.0810743	0.0162214	0.174525
Terf2ip	-0.167193	0.0162182	0.174525
Zbtb40	0.16094	0.0162466	0.17459
Jam3	0.21054	0.0163288	0.17466
Mast2	0.0932672	0.016326	0.17466
Coro2a	-0.104745	0.0162794	0.17466
Tmem108	-0.160566	0.016325	0.17466
Ppp1r9b	-0.163252	0.016334	0.17466
Nedd4l	-0.20749	0.0162923	0.17466
Prr36	-0.325638	0.0162782	0.17466
Cox7b	0.153541	0.016383	0.174813
Emg1	0.132327	0.0163783	0.174813
Acta1	-0.245935	0.0163669	0.174813
Mtif3	-0.0658546	0.0164161	0.175044
A930003O13Rik	-0.324872	0.0164467	0.175189
Celf3	-0.411249	0.016453	0.175189
Gdf10	-0.232992	0.0164833	0.175266
Psd	-0.302376	0.0164758	0.175266
Phf1	-0.196393	0.016527	0.175587
Prrg3	-0.200555	0.0165448	0.175587
Hnrnpa0	-0.255373	0.0165484	0.175587
C030023E24Rik	-0.284342	0.0165634	0.175623
Ranbp3l	-0.0876295	0.0165847	0.175706
Gnaq	-0.155365	0.0165944	0.175706
Rsrp1	0.292203	0.0166943	0.175802
Tmem88b	0.226775	0.0166865	0.175802
Adal	0.173236	0.0166517	0.175802
Mief1	0.149152	0.0166888	0.175802
Vps39	0.0649558	0.0166286	0.175802
Pdgfra	-0.0920615	0.0166313	0.175802
Tmem263	-0.157088	0.0166965	0.175802
Enc1	-0.192128	0.0166735	0.175802
Pacs2	0.198816	0.0167505	0.175993
Ptprr	-0.153923	0.0167461	0.175993
Mrgpre	-0.263848	0.0167613	0.175993
Icam5	-0.542149	0.0167351	0.175993
Oxa1l	0.101262	0.0167782	0.176049
Glis3	-0.0956582	0.0167904	0.176055
Vwa8	0.137903	0.0168063	0.176099
Rasgrp1	-0.355725	0.0168313	0.176239
Mtap	0.191235	0.016858	0.176274
Gpr173	-0.185668	0.0168532	0.176274
Ccar2	-0.101274	0.0168742	0.176322
Dock4	-0.14597	0.0169149	0.176503
Matk	-0.243318	0.0169099	0.176503
Mthfd2	0.15804	0.0169691	0.1767
Wwtr1	0.106016	0.0169806	0.1767
Banf1	-0.151244	0.0169922	0.1767
3110057O12Rik	-0.17903	0.0169796	0.1767
Grin2b	-0.279565	0.0169542	0.1767
Gnb5	-0.0957734	0.0170552	0.176919
Rimbp3	-0.124747	0.0170284	0.176919
Tceal5	-0.208726	0.0170579	0.176919
B4galt2	-0.259831	0.0170601	0.176919
Arrdc2	0.400022	0.0170783	0.176987
Wnt3	0.267345	0.017119	0.177287
Spryd4	0.170828	0.0171696	0.17769
Bcas1	0.373936	0.0172571	0.177864
Klhl42	0.0954414	0.017222	0.177864
Rraga	-0.0731955	0.0172198	0.177864
Dlgap1	-0.133555	0.0172074	0.177864
Glra4	-0.137635	0.0172528	0.177864
Ptms	-0.274493	0.0172559	0.177864
Armcx6	-0.110641	0.0173023	0.178209
Ate1	-0.13972	0.0173394	0.17847
Iqub	-0.0788764	0.0173526	0.178484
Pip4k2a	0.241523	0.0173675	0.178484
Akap12	0.200743	0.0173762	0.178484
Unc119	-0.0996636	0.0174041	0.178646
Trim14	-0.123406	0.0174157	0.178646
Clec2l	0.274284	0.0176947	0.178801
Nudt7	0.227105	0.0177159	0.178801
Traf6	0.22273	0.0175145	0.178801
Grm3	0.214677	0.0176525	0.178801
Dennd5a	0.155257	0.0176715	0.178801
Atp5g1	0.15268	0.0177382	0.178801
Snx33	0.151399	0.0174594	0.178801
Mocs2	0.106907	0.0175664	0.178801
Pi4k2a	0.0962027	0.0177028	0.178801
Maea	0.0766103	0.0175387	0.178801
4931406P16Rik	0.0468594	0.0175002	0.178801
Ywhaz	-0.0986698	0.0175204	0.178801
Cc2d1a	-0.115992	0.0177086	0.178801
AI597479	-0.116454	0.0177244	0.178801
Ssc5d	-0.166304	0.0175524	0.178801
Usp27x	-0.177214	0.0176804	0.178801
Ppp1r36	-0.223195	0.0175553	0.178801
Kcnj5	-0.22474	0.0177135	0.178801
Samd14	-0.231753	0.0176712	0.178801
Jph4	-0.236609	0.0176076	0.178801
Gm16845	-0.238254	0.0177299	0.178801
Cngb1	-0.241201	0.0174718	0.178801
Rgag1	-0.268987	0.0174875	0.178801
Oxld1	-0.279126	0.0177162	0.178801
Foxq1	-0.327566	0.0176856	0.178801
Foxo6	-0.391604	0.017607	0.178801
Rnps1	-0.0692126	0.0177774	0.179077
Ppp1r14c	-0.135957	0.0177933	0.179118
Proca1	-0.271488	0.0178216	0.179284
Fstl1	0.387128	0.0179135	0.179491
St8sia5	0.279076	0.0179101	0.179491
Mfsd8	0.183634	0.0178912	0.179491
Psmd2	0.0637945	0.0178862	0.179491
Man1b1	-0.0909428	0.0178575	0.179491
Gabrb3	-0.206911	0.017893	0.179491
Hdhd2	0.0878427	0.0179313	0.179551
Rbm25	-0.171902	0.0179803	0.179922
Psip1	-0.150614	0.0180153	0.180153
Rasl11a	0.246863	0.0180739	0.180444
Cox6b1	0.200496	0.0180872	0.180444
Hadhb	0.19397	0.0181091	0.180444
Pdrg1	0.143053	0.0181191	0.180444
Snph	0.111798	0.0181116	0.180444
Sdad1	-0.0819818	0.0181291	0.180444
Prpf40b	-0.0968551	0.0181399	0.180444
Tmem200c	-0.272571	0.0180932	0.180444
Sat1	0.19112	0.0181781	0.180467
Rarb	0.173869	0.0181899	0.180467
Mrps11	0.149776	0.0181674	0.180467
Itpka	-0.247416	0.01817	0.180467
Sec22c	-0.120206	0.0182897	0.181338
Trpv1	-0.2281	0.0183054	0.181375
Nfxl1	-0.140224	0.0183332	0.181531
Cd164l2	0.318682	0.0185053	0.181606
Atp1a2	0.209568	0.0184609	0.181606
Vash1	0.184891	0.0185089	0.181606
Ghitm	0.179159	0.0184605	0.181606
Mcl1	0.143021	0.0184522	0.181606
Snx1	0.129094	0.0184866	0.181606
Tagap	0.103697	0.0185045	0.181606
Slc9a6	-0.107879	0.0184892	0.181606
Mapkbp1	-0.133252	0.0184477	0.181606
Scaper	-0.143648	0.0184137	0.181606
Ttc13	-0.157002	0.0185046	0.181606
T2	-0.159026	0.0184912	0.181606
Dscaml1	-0.159511	0.0183882	0.181606
Celsr3	-0.166227	0.0183865	0.181606
Cgnl1	0.23935	0.0185625	0.182014
Hsd11b1	0.347399	0.018595	0.182097
Ccdc93	0.122265	0.0185936	0.182097
Pdk3	0.151515	0.0186861	0.182145
Pea15a	0.0939765	0.0186567	0.182145
Dnajc6	-0.151941	0.0186655	0.182145
Htra2	-0.158609	0.0186174	0.182145
Wasf1	-0.204819	0.0186963	0.182145
Rras	-0.212835	0.0186885	0.182145
Neurod1	-0.323851	0.0186748	0.182145
Rxrg	-0.380662	0.0186725	0.182145
Sgk2	0.287011	0.0187375	0.182312
Epdr1	0.152755	0.0187376	0.182312
Igfbp2	0.463296	0.0187607	0.182352
Lpo	0.299846	0.0187779	0.182352
Dtd2	-0.150008	0.0187739	0.182352
Dnajb1	0.385929	0.018855	0.182371
Smim3	0.311647	0.0188884	0.182371
Zfp385c	0.178767	0.0188841	0.182371
Adcy9	0.156815	0.018877	0.182371
Akap10	0.146967	0.0188628	0.182371
Trmt2b	0.142488	0.0188403	0.182371
Dctn4	0.108258	0.018824	0.182371
Ctsb	0.104421	0.0188485	0.182371
Dleu7	-0.212529	0.0188676	0.182371
Olfm4	0.328711	0.0189152	0.182412
Gss	0.17014	0.0189168	0.182412
Dpagt1	0.146952	0.0189469	0.18247
Sez6	-0.281317	0.0189406	0.18247
Tiam1	-0.181827	0.0189591	0.182471
Dazap2	0.140092	0.0190156	0.182898
Gm35612	0.338729	0.0190984	0.183112
Adam9	0.105018	0.0190966	0.183112
Bad	-0.164954	0.0190835	0.183112
AI846148	-0.197947	0.0190826	0.183112
Nme3	-0.212496	0.0190627	0.183112
Esyt1	0.468794	0.0191637	0.183423
Serinc4	0.219363	0.0191985	0.183423
Gm10094	-0.169195	0.0191666	0.183423
St8sia3	-0.176822	0.0191872	0.183423
Kcnv1	-0.195572	0.0191933	0.183423
Pabpc5	-0.214084	0.0192268	0.183423
Limd2	-0.297597	0.0192142	0.183423
Doc2b	-0.392685	0.0192278	0.183423
Rbks	0.392601	0.0192824	0.183827
Mal	0.333621	0.0194211	0.183972
Asb13	0.25248	0.0193629	0.183972
5330426P16Rik	0.211571	0.0194821	0.183972
Pogk	0.187246	0.0194317	0.183972
Magt1	0.184013	0.0194397	0.183972
Zcchc24	0.119977	0.0195033	0.183972
Ehd3	0.111481	0.0194781	0.183972
Rbl2	0.104565	0.0193638	0.183972
Coro1b	0.103782	0.019338	0.183972
Asb8	0.0843057	0.0195061	0.183972
Whsc1l1	-0.0856875	0.0193374	0.183972
Ccser1	-0.102762	0.0194908	0.183972
Mgat4b	-0.153303	0.0195166	0.183972
Apobec2	-0.156322	0.0194046	0.183972
Znhit6	-0.173541	0.0193487	0.183972
Ppm1m	-0.214482	0.0195027	0.183972
Hexim2	-0.224224	0.0195044	0.183972
Tchh	-0.261181	0.0194792	0.183972
Kcnc3	0.473672	0.0196075	0.184022
Slc41a1	0.152102	0.0196436	0.184022
1110032A03Rik	0.103691	0.0196405	0.184022
Sugp2	-0.0926457	0.0196186	0.184022
A830010M20Rik	-0.113077	0.0196268	0.184022
Eml5	-0.131402	0.01963	0.184022
Rhov	-0.166066	0.0195931	0.184022
Thap3	-0.17228	0.0196077	0.184022
Sumo2	-0.186816	0.0195981	0.184022
Cks1b	-0.245743	0.0195679	0.184022
Gpr137b-ps	0.107206	0.0196608	0.184069
Tmem176b	-0.10066	0.0196998	0.184121
Phf12	-0.114286	0.0197094	0.184121
Nyap1	-0.230215	0.0196796	0.184121
Rims3	-0.278408	0.0197151	0.184121
Kcng4	0.774426	0.0197485	0.184147
Gm5176	0.308324	0.0198298	0.184147
Actl6a	0.183821	0.019865	0.184147
Tmbim6	0.112465	0.0198292	0.184147
Dync1li1	0.0800376	0.019806	0.184147
Kcnip3	-0.0986679	0.0198884	0.184147
Fip1l1	-0.114855	0.0198763	0.184147
Ica1l	-0.156468	0.0198665	0.184147
Cdk17	-0.169679	0.0198699	0.184147
Mpv17l	-0.20548	0.01987	0.184147
Pnmal2	-0.216886	0.0197812	0.184147
Particl	-0.238095	0.0197434	0.184147
Dmrtc1a	-0.285764	0.0198005	0.184147
Vps37d	-0.346066	0.0198121	0.184147
Tjp1	0.14073	0.0199907	0.184843
Ncoa3	0.135283	0.0199766	0.184843
Daxx	-0.0780309	0.0200002	0.184843
Aff1	0.196217	0.020071	0.184978
Osmr	0.185641	0.0201371	0.184978
Sema3g	0.184985	0.0201316	0.184978
Rpp25	0.148353	0.0201252	0.184978
Itga4	-0.108534	0.0200925	0.184978
Tead3	-0.158205	0.0201282	0.184978
Slc24a3	-0.234006	0.0201086	0.184978
Slc27a3	-0.259675	0.0200661	0.184978
Cited4	-0.423757	0.0201165	0.184978
Adcyap1	-0.449585	0.0201058	0.184978
Lifr	0.248489	0.0201764	0.185188
Syngap1	-0.215904	0.0201845	0.185188
Lancl2	-0.112915	0.0202206	0.185294
Cacna1b	-0.268362	0.0202113	0.185294
B3gnt7	-0.161634	0.0202665	0.18549
Tenm2	-0.277862	0.0202584	0.18549
Psmb6	-0.0779858	0.0203225	0.185665
Arfgap1	-0.143165	0.02032	0.185665
Vstm2a	-0.192601	0.020316	0.185665
Slc13a5	-0.23943	0.0203481	0.185787
Adgrl4	0.258222	0.020384	0.185902
Atpaf1	0.25711	0.0204098	0.185902
Nfu1	-0.101883	0.0204028	0.185902
Fam155a	-0.176529	0.0203889	0.185902
Tmsb15l	0.367457	0.0204244	0.185923
Morn4	-0.138534	0.020455	0.186088
Guk1	0.189496	0.0204781	0.186187
Lrrc57	0.166055	0.0205315	0.18656
Dnajc18	0.0847238	0.0206192	0.187245
Msrb1	0.266223	0.020696	0.187492
Ctla2b	0.22689	0.0206843	0.187492
Trak2	0.179059	0.0206941	0.187492
Pdcd4	-0.121931	0.0206878	0.187492
Ccp110	0.150438	0.0207101	0.187507
C130080G10Rik	-0.115103	0.0207405	0.18767
Gramd1b	0.139658	0.0207569	0.187706
Cdc37l1	0.203669	0.0208964	0.188105
Cml1	0.197091	0.0209607	0.188105
Edc3	0.150348	0.0209039	0.188105
Wipf1	0.136926	0.0209654	0.188105
Adipor1	0.126606	0.0208932	0.188105
Rftn2	0.118881	0.020872	0.188105
Atp9b	0.0661969	0.0208141	0.188105
Spryd3	-0.0724879	0.0209633	0.188105
Wibg	-0.091022	0.020929	0.188105
Pcnxl4	-0.121846	0.0209172	0.188105
Arrdc1	-0.157076	0.0208429	0.188105
Stc1	-0.190858	0.0208539	0.188105
Tmem8b	-0.201475	0.0209318	0.188105
Nnmt	-0.270045	0.0209752	0.188105
Tnfaip2	0.268163	0.0210467	0.188634
Slco1c1	0.304948	0.0211045	0.188705
Cutal	-0.115695	0.0210996	0.188705
Rbm24	-0.223994	0.0210796	0.188705
Slc8a2	-0.441799	0.0210843	0.188705
Fa2h	0.267927	0.021146	0.188964
Pcyox1	-0.0866057	0.0211654	0.189026
Slc9a9	0.162247	0.0211965	0.189174
Slc35f1	-0.241212	0.021207	0.189174
Zfp809	0.244283	0.0212407	0.189363
Ank3	0.191353	0.0212619	0.18944
Kcnab3	0.445321	0.0212977	0.189647
Mettl20	-0.145693	0.0213225	0.189757
Hp	-0.133414	0.0213782	0.190141
Ptp4a3	-0.254431	0.0214192	0.190393
Atrn	0.0513446	0.0214582	0.190627
Pcp4l1	0.337042	0.0215458	0.190804
Olfr287	0.268935	0.0216211	0.190804
Iqsec1	0.172983	0.0216257	0.190804
Glul	0.132449	0.0215515	0.190804
Nufip1	-0.0992945	0.0215523	0.190804
Rnf38	-0.102795	0.0216011	0.190804
LOC100505025	-0.158106	0.0216421	0.190804
Irak1bp1	-0.193309	0.0215279	0.190804
Fus	-0.245867	0.0215883	0.190804
Mblac2	-0.298043	0.0216379	0.190804
Gfra2	-0.313977	0.0214933	0.190804
AW551984	-0.373892	0.0216305	0.190804
Syt5	-0.425296	0.0215938	0.190804
Mrs2	0.176611	0.021729	0.19098
Arhgap31	0.1432	0.0217341	0.19098
Hepacam	0.129886	0.0217102	0.19098
Slc35a4	0.121855	0.0217638	0.19098
Smpdl3a	0.113693	0.0217757	0.19098
Fbxo8	0.0932088	0.0216985	0.19098
Rragd	-0.139844	0.021757	0.19098
Pcmtd2	-0.189401	0.0217098	0.19098
Sema4a	-0.264211	0.0217445	0.19098
A330076C08Rik	0.339753	0.0218036	0.191114
Mapkapk2	0.141744	0.0218172	0.191121
Sox21	-0.201111	0.0218318	0.191139
Add1	0.0714719	0.0218598	0.191182
Lrrc75a	-0.213637	0.021862	0.191182
Adam23	0.198212	0.0218984	0.19139
Mitf	0.221681	0.0219433	0.191671
Gm14403	0.248965	0.0219661	0.191732
2610028E06Rik	-0.167171	0.0219756	0.191732
1600023N17Rik	0.265227	0.0220795	0.191847
BC017643	0.11285	0.0220513	0.191847
Ndrg3	0.0884575	0.0220676	0.191847
Mtmr4	0.0750713	0.0220808	0.191847
Spry1	-0.097001	0.0220356	0.191847
Grip1	-0.11502	0.0220907	0.191847
Sfxn1	-0.1694	0.0220231	0.191847
Slc5a5	-0.201867	0.0220922	0.191847
Mgat5b	-0.254857	0.022103	0.191847
Prim1	0.162093	0.0222895	0.192533
Isoc2a	0.148235	0.022298	0.192533
Lap3	0.120477	0.0222398	0.192533
Gpr155	0.112226	0.0222035	0.192533
Ddx19b	0.110416	0.0222378	0.192533
Derl1	0.0601482	0.0223094	0.192533
Nt5c1a	-0.173451	0.0222293	0.192533
Tgfb2	-0.19404	0.0222985	0.192533
E030019B13Rik	-0.230483	0.0223082	0.192533
Grm2	-0.41755	0.0222937	0.192533
Pcyt1a	0.125002	0.0223876	0.193048
Fance	-0.216834	0.0224074	0.193048
Mnt	-0.230337	0.0224052	0.193048
Cntnap2	-0.138924	0.0224296	0.193129
Ints12	0.117765	0.0224867	0.193511
Golga7	0.212527	0.0226309	0.193665
Apbb2	0.161076	0.0225552	0.193665
Swap70	0.148132	0.0226326	0.193665
Ndufa9	0.140193	0.0225591	0.193665
Aldh9a1	0.105934	0.0226223	0.193665
Coq5	0.0994728	0.0225373	0.193665
Epb4.1l4a	-0.291444	0.0226026	0.193665
Bdnf	-0.31383	0.0225748	0.193665
Cacng5	-0.316558	0.0225906	0.193665
Ly6h	-0.505234	0.0226221	0.193665
Mrps26	-0.0965073	0.0226518	0.193719
Gltp	0.208554	0.0227327	0.194301
C230004F18Rik	-0.326507	0.022778	0.194578
Sfxn2	-0.130124	0.0228426	0.19502
Tpd52l2	0.148596	0.0229062	0.195232
Zxdc	0.117772	0.0229032	0.195232
Ccdc113	-0.269133	0.0228944	0.195232
Nek10	-0.147169	0.0229477	0.195476
Frat1	-0.149799	0.0229682	0.19554
Foxn3	0.215127	0.0229928	0.195615
Gls2	0.173677	0.0230029	0.195615
Pop4	0.128258	0.0230211	0.19566
Ppil4	-0.15331	0.0230432	0.195737
Clec11a	-0.178445	0.0230785	0.195927
Gcdh	0.122261	0.0230932	0.195943
Amhr2	0.298303	0.0231276	0.196014
Plxnd1	-0.249465	0.0231197	0.196014
Cldn5	0.301166	0.0231852	0.196392
4632404H12Rik	0.137318	0.023422	0.196648
Hsp90ab1	0.135779	0.0233053	0.196648
Pds5a	0.120804	0.0234111	0.196648
Git1	0.11254	0.0232364	0.196648
Cbfa2t3	0.109802	0.0233807	0.196648
Adarb1	0.10359	0.0234235	0.196648
Tars2	0.102686	0.023415	0.196648
Serinc3	0.0672161	0.0233516	0.196648
2021-03-06	-0.0868691	0.0233302	0.196648
Runx2	-0.124196	0.0233334	0.196648
Iqce	-0.132282	0.0233766	0.196648
9930014A18Rik	-0.163803	0.0232855	0.196648
Aldob	-0.163865	0.0233598	0.196648
Henmt1	-0.179587	0.0233135	0.196648
Gpr165	-0.182912	0.0232708	0.196648
Cpne6	-0.270369	0.023291	0.196648
2021-03-09	-0.169939	0.0234371	0.196653
Casc4	-0.114955	0.0234996	0.197015
Dnajb5	-0.128946	0.0235063	0.197015
Zwilch	-0.0977648	0.0235398	0.197078
Zfp746	-0.0997762	0.0235383	0.197078
BC024139	-0.15095	0.0235692	0.197214
Pfkfb1	-0.200845	0.0235851	0.197239
Mtfp1	0.0848143	0.0236613	0.197766
Fgf1	0.136777	0.0237049	0.197841
Arsa	-0.0898726	0.0236889	0.197841
Spata24	-0.312141	0.0237226	0.197841
Tnnc1	-0.338244	0.0237149	0.197841
Rab11fip5	0.123636	0.0237597	0.198041
Ddx55	-0.11696	0.0238001	0.198268
Fgf11	0.453927	0.0238756	0.198576
Rabgap1	-0.0926297	0.0238764	0.198576
Lmo3	-0.421254	0.0238743	0.198576
Nkap	-0.165926	0.0239078	0.198728
Kif21b	0.0986742	0.0239645	0.19898
Rgs16	-0.360949	0.0239521	0.19898
Prkd3	0.136409	0.0240025	0.199077
Yy2	-0.108637	0.0239973	0.199077
Cdc42se1	0.109423	0.0240583	0.19943
Egln3	0.345833	0.0240721	0.199436
Evi2a	0.264216	0.0242458	0.199456
Fbxo47	0.201716	0.0241252	0.199456
Map1a	0.190916	0.0243354	0.199456
Efemp1	0.168773	0.0242979	0.199456
Ttc39a	0.147495	0.0242923	0.199456
Gpx4	0.144926	0.0243119	0.199456
Sec14l2	0.13201	0.0242893	0.199456
Msrb3	0.130533	0.0241678	0.199456
B230319C09Rik	0.105289	0.0242686	0.199456
Fkbp14	0.103286	0.0242617	0.199456
Mkrn2	0.0940363	0.0242655	0.199456
Rrm1	0.0812128	0.0241587	0.199456
Arhgef12	0.0791929	0.0241695	0.199456
Ddx56	-0.0728086	0.0241025	0.199456
Hnrnpul1	-0.145834	0.0241966	0.199456
Dapk1	-0.219118	0.0243384	0.199456
Rab3c	-0.348426	0.024323	0.199456
Slc16a11	-0.408321	0.0241797	0.199456
Clec3b	-0.460186	0.0243306	0.199456
Ctxn1	-0.499155	0.0241765	0.199456
Acvr2a	-0.144507	0.0243545	0.19948
Pvalb	0.653673	0.0243839	0.199612
Tmem19	0.0925912	0.024405	0.199619
Srpk2	-0.0872224	0.024411	0.199619
Adgrl2	0.160963	0.0244358	0.199713
Cyp27a1	0.38282	0.024566	0.19983
Cenpq	0.318301	0.02463	0.19983
Alox8	0.248189	0.0245606	0.19983
Fgfr1op	0.199633	0.024678	0.19983
Tra2a	0.181838	0.0246043	0.19983
S1pr1	0.1665	0.0246784	0.19983
2021-03-08	0.152	0.0247012	0.19983
Slc25a3	0.142944	0.0244849	0.19983
Rhno1	0.136163	0.0246627	0.19983
Nadk	0.0978443	0.0244986	0.19983
Amph	-0.0750028	0.0244861	0.19983
Brd2	-0.0786195	0.0246246	0.19983
Nono	-0.0911196	0.0246496	0.19983
Grb2	-0.10352	0.0245047	0.19983
Src	-0.112602	0.0245517	0.19983
Snta1	-0.121237	0.024576	0.19983
1700028P14Rik	-0.184416	0.0245188	0.19983
Sorcs2	-0.234758	0.0246844	0.19983
Gabrg3	-0.300025	0.024693	0.19983
Rnf19a	0.088483	0.0247729	0.200089
Supt7l	0.0734179	0.0247568	0.200089
Dtymk	-0.134237	0.0247608	0.200089
Hipk2	0.202823	0.0247955	0.200164
Dnajc22	0.378338	0.0248393	0.200411
Cml3	0.223894	0.0249041	0.200826
Cnpy3	-0.10693	0.0249539	0.201121
Prkaca	-0.0612212	0.0249742	0.201178
2410002F23Rik	-0.165863	0.0249935	0.201225
Dnajc28	0.156128	0.0250117	0.201262
Tmem43	-0.124929	0.0250246	0.201262
Hspb1	0.493869	0.0251031	0.20141
Atp8b2	0.0954646	0.0250672	0.20141
Tdrd7	0.0926145	0.0250994	0.20141
Prkar2a	-0.115381	0.0250863	0.20141
Pnck	-0.31357	0.0251097	0.20141
Zmat3	0.0701723	0.0251452	0.201588
Kcnj11	0.179423	0.0253479	0.201828
Mxd4	0.171193	0.0252788	0.201828
Cdk16	0.156223	0.0253289	0.201828
Prdx3	0.149765	0.0252588	0.201828
Ogdhl	0.134866	0.0252924	0.201828
Tex2	0.123245	0.0253201	0.201828
Mrpl3	0.110989	0.0253295	0.201828
Inpp5a	0.0832679	0.0252923	0.201828
Dnal4	-0.148574	0.0252409	0.201828
Ikzf4	-0.148808	0.0253466	0.201828
Dgat2	-0.200585	0.0253337	0.201828
Sema4f	-0.204033	0.0252961	0.201828
Amn	-0.327991	0.0253486	0.201828
Morf4l2	-0.14228	0.025365	0.201852
B3gnt2	-0.119316	0.0253808	0.20187
Lppr3	-0.261722	0.025394	0.20187
Smarcad1	-0.131214	0.0254256	0.202015
L3mbtl1	-0.165463	0.0254443	0.202058
Irf9	0.176502	0.0254853	0.202108
Unc119b	0.112356	0.0254874	0.202108
Ccdc114	-0.105954	0.0254907	0.202108
Kcna3	-0.296552	0.025532	0.202329
Cntd1	-0.0736552	0.0255508	0.202372
Cda	0.366094	0.0255981	0.202453
Rbm12b1	0.217341	0.0255908	0.202453
Ezh2	-0.18945	0.0256012	0.202453
Cideb	0.264858	0.0257677	0.202641
1700091H14Rik	0.212093	0.0256443	0.202641
Pyurf	0.121254	0.0257441	0.202641
2210018M11Rik	0.103854	0.025669	0.202641
Tpp1	0.100912	0.0257025	0.202641
Fkbp4	0.0852298	0.0257078	0.202641
Exosc10	-0.0759439	0.025703	0.202641
Kpna3	-0.102291	0.0257724	0.202641
Mgat2	-0.142046	0.0257652	0.202641
Gm10052	-0.156104	0.0257667	0.202641
4930447C04Rik	-0.266216	0.0256617	0.202641
A230065H16Rik	-0.627063	0.0258265	0.202961
2700069I18Rik	-0.179203	0.0258859	0.203094
Per2	-0.206941	0.0258708	0.203094
Rasd2	-0.239224	0.0258971	0.203094
P2ry12	-0.268898	0.0258827	0.203094
Ube3c	0.0944439	0.0259973	0.203562
Yipf2	-0.0796974	0.0259793	0.203562
C1ql3	-0.310304	0.025987	0.203562
Cbr1	-0.142988	0.0260156	0.2036
Smurf1	0.0890723	0.0260835	0.203922
Lrrc6	-0.218289	0.0260837	0.203922
1810026J23Rik	-0.0839487	0.0261181	0.204086
Ptgs2	-0.171218	0.0261469	0.2041
Rps6ka6	-0.178238	0.0261412	0.2041
Nudt13	0.171695	0.0261824	0.204236
Cdh20	0.0906603	0.0262021	0.204236
Ddx3y	-0.274336	0.0262049	0.204236
Rfwd2	0.150909	0.0262399	0.204403
Tm7sf3	0.0915776	0.0263267	0.204974
Rnf130	0.161794	0.0263598	0.205126
Gas2l3	0.115465	0.0264149	0.205344
Wrnip1	-0.0861921	0.0264123	0.205344
Ercc2	-0.105572	0.0264302	0.205357
Xdh	0.307886	0.026462	0.20541
Phtf1	0.18931	0.0264697	0.20541
Msx1os	-0.173826	0.0264778	0.20541
Fdx1l	-0.105538	0.0265038	0.205506
Htr2c	-0.154537	0.0265302	0.205606
Abtb2	0.152077	0.0265577	0.205714
Sh3tc2	0.199543	0.0266165	0.206005
Cdk19	0.119078	0.0266226	0.206005
Abhd6	0.209525	0.0266391	0.206028
Arhgap11a	0.168726	0.0267024	0.206095
B4galt4	-0.0942139	0.0266649	0.206095
Mir22hg	-0.236511	0.0266876	0.206095
Rxfp3	-0.324749	0.0266963	0.206095
Paqr4	0.227646	0.0267209	0.206133
Igsf10	-0.169285	0.0267381	0.20616
Pptc7	0.148645	0.0268114	0.206197
Gbp11	0.125105	0.0267619	0.206197
Sigmar1	0.0761022	0.0267939	0.206197
Lrrc75b	-0.0907592	0.0267956	0.206197
Syngr1	-0.103308	0.0268247	0.206197
Adck4	-0.160951	0.0268028	0.206197
Utp14b	0.312822	0.0268523	0.206237
Slc35f4	-0.159885	0.0268572	0.206237
Fam131a	-0.18099	0.0269077	0.206415
Kcnmb4os2	-0.35432	0.0268961	0.206415
Ugt8a	0.297031	0.026974	0.206671
Rhot1	0.104261	0.0269821	0.206671
Mfsd7b	-0.0883393	0.0269782	0.206671
Nphp3	-0.087148	0.0270391	0.206793
Macrod2	-0.12332	0.0270263	0.206793
Rgag4	-0.243859	0.0270135	0.206793
Ankrd27	0.0811174	0.0271137	0.20726
Tcp1	0.0944161	0.0271285	0.207268
Hnrnpdl	-0.219846	0.0271679	0.207464
Igbp1	0.141934	0.0273052	0.208165
2310011J03Rik	0.116031	0.0273167	0.208165
Pfkm	0.106637	0.0273321	0.208165
Ubr2	0.104124	0.0272974	0.208165
Rdh5	-0.177779	0.0273423	0.208165
Ctu2	-0.195606	0.0273327	0.208165
Pls1	0.279464	0.0274409	0.208405
Fbxo40	0.15246	0.0274546	0.208405
Uspl1	0.14253	0.0274524	0.208405
Tango2	0.137557	0.0274159	0.208405
Ubqln4	0.0818653	0.0274565	0.208405
Gpr12	-0.19736	0.0274053	0.208405
Dhx8	0.119319	0.0275011	0.208638
Fam98a	0.210692	0.0275962	0.208768
Syde1	0.186105	0.0275874	0.208768
Rnf7	0.180406	0.0275535	0.208768
Pms2	-0.121239	0.0275748	0.208768
Spin1	-0.127938	0.0276338	0.208768
Lmna	-0.166143	0.0276042	0.208768
[truncated: 853 more rows]

## Sheet: LR_ConditioningCocaine_vs_Cond
Gene.Symbol	Log2FoldChange	pValue	FDR
Ciart	0.596502	1.40695e-09	2.12759e-05
Rbm3	0.707316	1.1638e-07	0.000879946
Ddit4	-0.658385	8.66622e-07	0.00436835
AI854517	0.421603	3.31717e-06	0.0125406
Cldn11	-0.300692	6.58965e-06	0.0199297
Epg5	0.165651	8.57211e-06	0.0205936
Prss23	-0.415128	9.53281e-06	0.0205936
H2-Q7	0.545928	1.36416e-05	0.0229209
Wdr83	-0.169663	1.35352e-05	0.0229209
Rad50	0.199021	1.60499e-05	0.0242707
Eef2k	0.182094	1.85789e-05	0.025541
AK010878	-0.34057	2.25003e-05	0.026173
Cdkn1a	-1.09717	2.20662e-05	0.026173
Nt5c3b	-0.101883	3.09972e-05	0.0334814
Abca8a	0.475926	4.99949e-05	0.0378011
D8Ertd738e	-0.218467	4.1526e-05	0.0378011
Hnrnph3	-0.3187	4.47761e-05	0.0378011
Il12rb1	-0.291452	4.65454e-05	0.0378011
Kank1	-0.21448	4.35392e-05	0.0378011
Klhdc7a	-0.254489	4.99514e-05	0.0378011
Hacd1	-0.226641	6.57322e-05	0.0414168
Pla2g4e	0.357709	5.83686e-05	0.0414168
Sgk1	-0.844651	6.57192e-05	0.0414168
Trub1	0.189708	6.57053e-05	0.0414168
Nfkbia	-0.495904	8.25702e-05	0.0480241
Tcerg1	0.185403	8.0845e-05	0.0480241
F3	-0.318362	9.97567e-05	0.0538757
Hnrnpc	-0.235042	9.69543e-05	0.0538757
Dbp	0.870002	0.000137018	0.0561058
Dcakd	-0.298351	0.00012714	0.0561058
Errfi1	-0.24047	0.000146338	0.0561058
Fosl2	-0.83597	0.000155829	0.0561058
Gja1	-0.261514	0.000144712	0.0561058
Hmgcs2	-0.439479	0.000152688	0.0561058
Hmgxb3	0.107175	0.000112309	0.0561058
Mknk1	0.227225	0.000127698	0.0561058
Pdia6	-0.314957	0.000145598	0.0561058
Ptpn9	-0.139117	0.000142331	0.0561058
Smox	-0.269926	0.000155141	0.0561058
Ubfd1	-0.106126	0.00012467	0.0561058
Ubr3	0.20145	0.000107669	0.0561058
Xpo6	0.186322	0.000123322	0.0561058
Cd248	0.361521	0.000161645	0.0565703
Plekhf1	-0.518077	0.000164601	0.0565703
9330133O14Rik	0.212673	0.000170455	0.0572805
1810011O10Rik	-0.42613	0.000182588	0.0589484
Erp29	-0.159243	0.000183215	0.0589484
Rap2a	-0.113492	0.000208756	0.0657668
Hnrnpm	-0.240703	0.000218178	0.0673324
H2-Q4	0.375322	0.00023182	0.0701116
Crem	-0.300539	0.000246404	0.0730612
Gstcd	0.181825	0.000269494	0.0757499
Lman2l	-0.206771	0.0002705	0.0757499
Tnfsf10	0.379664	0.000267023	0.0757499
Map4k4	-0.210394	0.000286136	0.0786717
Uhrf1bp1l	0.161164	0.000298581	0.0806275
Fau	-0.166613	0.000325418	0.0844076
Rasl11a	-0.381438	0.000329325	0.0844076
Zfp28	0.239791	0.000320039	0.0844076
Arrdc2	-0.470572	0.00036412	0.0917704
Rbm14	-0.141703	0.000372332	0.0923016
Wnt3	-0.196845	0.000378575	0.0923357
Cyp2j9	-0.386964	0.00038999	0.0935781
Dynll1	-0.274183	0.000396046	0.0935781
Nbas	0.182619	0.000408607	0.0950608
Bcs1l	-0.165935	0.000482047	0.0967878
Chordc1	-0.383653	0.000486462	0.0967878
Cnot1	0.124607	0.000512037	0.0967878
Crybb1	-0.559049	0.000482054	0.0967878
Dgcr14	0.136835	0.000466197	0.0967878
Emp2	-0.206998	0.000440312	0.0967878
Gbp5	0.406498	0.000502492	0.0967878
Herc1	0.217026	0.00049932	0.0967878
Lars	0.17652	0.0004729	0.0967878
Mlec	-0.202644	0.000455754	0.0967878
Nr1d2	0.246768	0.000507255	0.0967878
Tomm40l	-0.169754	0.000460002	0.0967878
Tubgcp2	0.171116	0.000480917	0.0967878
Usp34	0.148234	0.00045218	0.0967878
Vldlr	0.0733187	0.000448491	0.0967878
Pglyrp1	-0.380435	0.000524849	0.0979848
Hnrnpa2b1	-0.209227	0.000532754	0.0982477
Bcl2l1	-0.184741	0.000559778	0.09856
Mt1	-0.392619	0.000551331	0.09856
Phpt1	-0.189122	0.000560518	0.09856
Tmem161b	0.16349	0.000555312	0.09856
Fancm	0.16644	0.000586041	0.0995743
Papola	-0.1101	0.000579223	0.0995743
Sertad2	0.182178	0.000583728	0.0995743
Slc8a1	0.157555	0.000596436	0.100215
Ptma	-0.23627	0.000605683	0.10065
U2surp	0.116007	0.000621662	0.102182
B3gnt2	0.125282	0.000650511	0.105774
Dgke	0.125534	0.000689551	0.106632
Hexa	-0.171949	0.00067331	0.106632
Jam3	-0.155611	0.000662922	0.106632
Morc2a	0.089243	0.000691041	0.106632
Tra2a	-0.380501	0.000682313	0.106632
Apex2	-0.283898	0.000745883	0.1125
Dennd1c	0.172328	0.000741779	0.1125
Rnpep	-0.234965	0.00075139	0.1125
Ccdc74a	0.198058	0.000797218	0.118192
Abca5	0.202693	0.000933444	0.119275
Arpc1b	-0.324442	0.00093483	0.119275
Gbp4	0.56496	0.000844896	0.119275
Gclc	0.121705	0.000845643	0.119275
H2-K1	0.31497	0.000930594	0.119275
H2-Q5	0.249898	0.000895918	0.119275
Hnrnpdl	0.309145	0.000946501	0.119275
Il11ra1	-0.196435	0.000827126	0.119275
Mettl16	-0.190095	0.000908249	0.119275
Mpv17	-0.146965	0.000896497	0.119275
Mt2	-0.496836	0.00089467	0.119275
Ncoa5	-0.191796	0.000891955	0.119275
Pias3	0.201591	0.00093469	0.119275
Rhoc	-0.172496	0.000940355	0.119275
Rps6ka1	0.197347	0.000817663	0.119275
Slco1a4	0.307984	0.000856267	0.119275
Tsga10	-0.172863	0.000885966	0.119275
Usp9x	0.168613	0.000861307	0.119275
Alox12b	0.222874	0.00102076	0.122507
Arntl	-0.317252	0.000980449	0.122507
Arpc1a	-0.119604	0.00101593	0.122507
Neil2	0.180177	0.000998413	0.122507
Spsb1	-0.241348	0.00101045	0.122507
Xbp1	-0.251505	0.000994033	0.122507
1500004A13Rik	-0.33341	0.00107888	0.123144
Aldh1l1	-0.131627	0.00113246	0.123144
Angptl4	-0.473589	0.00105376	0.123144
Arid5b	-0.298621	0.00111125	0.123144
Atg2b	0.142168	0.00118009	0.123144
Bdkrb2	0.213597	0.00107189	0.123144
Cyp3a13	0.287518	0.00115204	0.123144
Dock7	0.156488	0.00109231	0.123144
Ephb4	0.228284	0.00118893	0.123144
Etohd2	-0.181042	0.00114986	0.123144
G3bp1	-0.10566	0.00118457	0.123144
Gm9895	-0.342027	0.0011609	0.123144
Mettl13	0.188745	0.00117254	0.123144
Park2	0.180753	0.00104794	0.123144
Prodh	-0.209205	0.00113484	0.123144
Rab31	-0.176443	0.00112363	0.123144
Stx6	-0.15313	0.00106543	0.123144
Trpm7	0.157117	0.00110626	0.123144
Trrap	0.171229	0.00106433	0.123144
Utp15	0.145142	0.00117237	0.123144
9330182L06Rik	0.124807	0.00125095	0.127816
Ppp1r11	-0.134028	0.00124667	0.127816
Fzd5	0.113894	0.00127098	0.128026
Haus6	0.139082	0.00128686	0.128026
Pdk4	-0.400191	0.00128576	0.128026
Per3	0.331166	0.00127765	0.128026
Acsl3	-0.156281	0.00140167	0.129244
Calr	-0.353953	0.00139364	0.129244
Fam135a	0.145067	0.0013324	0.129244
Id3	0.316713	0.00134517	0.129244
Klhl2	-0.228011	0.00136797	0.129244
Osgep	-0.121022	0.00136928	0.129244
Pdgfb	0.327099	0.00137592	0.129244
Pycrl	-0.182809	0.00139792	0.129244
Slc25a34	-0.235656	0.00134502	0.129244
Tceb2	-0.129232	0.00139193	0.129244
Ten1	-0.144813	0.00134601	0.129244
Zzef1	0.108493	0.00131457	0.129244
Gbp9	0.284828	0.00143275	0.130127
Ndufa7	-0.131229	0.00144721	0.130127
Nol12	-0.155303	0.00145119	0.130127
Prpf8	0.142368	0.00146037	0.130127
Rbmx	0.174206	0.00146287	0.130127
Zfp810	0.189965	0.00145808	0.130127
C1qbp	0.180161	0.00147867	0.130763
Rab35	-0.0870953	0.00150145	0.132005
Exd2	-0.173984	0.00156098	0.136412
Hn1	-0.152388	0.00156961	0.136412
Adi1	-0.103845	0.00161499	0.137249
Brd2	0.0982173	0.00160971	0.137249
Rmdn3	-0.147482	0.00159874	0.137249
Srsf10	-0.176577	0.00161554	0.137249
Nom1	0.126595	0.00164111	0.138251
Tcte2	-0.223398	0.00164563	0.138251
Dbndd2	-0.181151	0.00167961	0.14003
Rnf122	-0.312135	0.00168533	0.14003
Plekho2	0.268835	0.00170739	0.141088
Susd4	0.0877036	0.0017311	0.14227
6330408A02Rik	-0.169504	0.00178294	0.145738
Gucd1	-0.138163	0.0018312	0.148879
8430408G22Rik	-0.532258	0.00184694	0.149251
Fam107a	-0.489985	0.00186128	0.149251
Ttc30a1	-0.224395	0.00186539	0.149251
Fam192a	-0.0939435	0.0018968	0.150175
Zfp318	0.154228	0.00189268	0.150175
B230206H07Rik	0.394358	0.00200516	0.151325
Bhlhe41	0.324016	0.0019508	0.151325
Csmd1	0.174292	0.0020214	0.151325
Hps1	0.222949	0.00200335	0.151325
Htt	0.134175	0.0019879	0.151325
Kctd21	-0.165818	0.00199445	0.151325
Khdrbs3	-0.249072	0.00201078	0.151325
Lrrc29	0.196264	0.00194706	0.151325
2021-03-08	-0.111738	0.00198962	0.151325
Nfil3	-0.507478	0.00201859	0.151325
Trp63	-0.280771	0.00192846	0.151325
Fbxo21	0.0752242	0.00203942	0.151921
Afg3l2	0.106265	0.00212067	0.152153
Alkbh3	0.281156	0.00214506	0.152153
Bbs12	-0.175661	0.00215808	0.152153
Cdk2ap2	-0.270734	0.00208	0.152153
Dusp1	-0.303623	0.00208312	0.152153
Dusp14	-0.267458	0.00214014	0.152153
2021-03-06	0.11205	0.00207759	0.152153
Peo1	-0.160304	0.00210164	0.152153
Timp4	-0.181045	0.00210472	0.152153
Tmem100	-0.257109	0.00208954	0.152153
Zfp532	-0.150563	0.00216088	0.152153
Zranb2	-0.15375	0.00216326	0.152153
Kdm3b	0.0970485	0.00217386	0.15219
Hspa5	-0.346283	0.00218796	0.152472
Mal	-0.319941	0.00220954	0.153269
Lrrc16a	-0.184716	0.00223247	0.154153
Cryab	-0.362163	0.00226634	0.155075
Wwp2	0.0440258	0.00226302	0.155075
Snrpg	-0.312829	0.00229678	0.15645
Ankrd12	0.170789	0.00238287	0.158233
Ccdc12	-0.219735	0.00238574	0.158233
Hacd3	-0.109235	0.00236736	0.158233
Nr4a1	-0.563575	0.00234927	0.158233
Polr1a	0.11912	0.00236361	0.158233
Zbtb25	0.102456	0.00235535	0.158233
Maff	-0.490923	0.00244199	0.161257
Rhou	-0.16205	0.00246226	0.161889
Fkbp4	-0.180702	0.00248018	0.16236
2810468N07Rik	-0.148747	0.00251788	0.163297
Aqp9	-0.172208	0.00253768	0.163297
Fos	-1.04383	0.00252961	0.163297
Tmem202	0.186212	0.00250943	0.163297
4932438A13Rik	0.15033	0.00258627	0.163638
Chd4	0.140168	0.00256867	0.163638
Chmp5	-0.15275	0.00258376	0.163638
Usp24	0.126943	0.00257841	0.163638
Nol6	0.101585	0.00263272	0.165883
Aldh7a1	-0.155076	0.00290392	0.167241
Arfgef2	0.128921	0.00275959	0.167241
Atg12	-0.101962	0.00282409	0.167241
Atp6v0e	-0.283155	0.00274143	0.167241
Ccdc23	-0.223911	0.00273111	0.167241
Dpm3	-0.288541	0.00290134	0.167241
Fam129b	-0.135982	0.00277344	0.167241
Fam96a	-0.135353	0.00287898	0.167241
Gm10037	-0.425291	0.00290864	0.167241
Id2	-0.232728	0.00269606	0.167241
Inmt	0.643181	0.00285513	0.167241
Nol9	0.175792	0.00289441	0.167241
Nxpe4	0.195077	0.00290231	0.167241
Plat	-0.215005	0.0027198	0.167241
Pnpla2	-0.211779	0.00285815	0.167241
Slc45a4	0.165853	0.00277721	0.167241
Stard3	-0.123796	0.00273723	0.167241
Stx2	-0.0780214	0.00280492	0.167241
Tbc1d24	0.146503	0.00284684	0.167241
Uba7	0.203115	0.00283897	0.167241
Vmac	0.244914	0.00283436	0.167241
Wdr7	0.126164	0.00284728	0.167241
Zic2	0.280708	0.00275259	0.167241
Odf2	0.201203	0.00293157	0.167534
Tnxb	0.231703	0.00293589	0.167534
Eny2	0.137293	0.0029841	0.169645
Gadd45g	-0.419883	0.00302669	0.16967
Rec8	0.364112	0.00302693	0.16967
Unc119b	-0.205007	0.00301888	0.16967
Zfp36	-0.179599	0.00302941	0.16967
Arnt	0.105268	0.00308298	0.170149
Fkbp1a	-0.127334	0.00306242	0.170149
Romo1	-0.213455	0.00307531	0.170149
Tns3	-0.187595	0.00307652	0.170149
Telo2	0.0838255	0.00311732	0.171419
Ash1l	0.129418	0.00314823	0.171869
Samhd1	0.11085	0.00314534	0.171869
Vps11	0.126391	0.00318766	0.173395
Tars2	-0.118219	0.00320923	0.173942
Usp12	0.102855	0.00327658	0.176959
B4galt1	0.0673346	0.00331403	0.178344
Chd8	0.14513	0.0033652	0.179185
Mecom	0.118075	0.0033445	0.179185
Sox7	0.185393	0.00336205	0.179185
Nov	-0.379321	0.00338777	0.179742
Slc20a2	0.126114	0.00339944	0.179742
Bach2	-0.109681	0.00343214	0.180749
Tenm2	0.218394	0.00344239	0.180749
Cryba4	-0.459518	0.00346901	0.181115
Dhx33	0.0999321	0.00347331	0.181115
Ints8	-0.12464	0.00351635	0.182729
Chpf2	0.316708	0.00361946	0.183971
Gbp3	0.458315	0.00361033	0.183971
Ly75	0.133203	0.00363581	0.183971
Nadk	-0.0989551	0.00360473	0.183971
Nop14	0.118539	0.00361209	0.183971
Sec61b	-0.250757	0.00355821	0.183971
Six5	0.16424	0.00363758	0.183971
Tmed3	-0.127024	0.00360234	0.183971
Rps19bp1	-0.237465	0.00365719	0.184347
Arl4d	-0.51368	0.00371714	0.184901
Exoc2	0.152309	0.00371569	0.184901
Itih5	0.164736	0.00371597	0.184901
Snrnp200	0.141898	0.00374155	0.184901
Stx17	0.1307	0.00370591	0.184901
Tdrd6	0.134969	0.00373799	0.184901
Dtx4	-0.15233	0.00377995	0.184985
Tbk1	0.0954553	0.00375675	0.184985
Uvssa	0.156365	0.00377429	0.184985
4930578C19Rik	0.226397	0.00386857	0.186318
Disp2	0.143532	0.00382436	0.186318
Dnajb4	-0.196645	0.00385584	0.186318
Dnm3	0.172178	0.00390474	0.186318
Fkbpl	0.211778	0.00390576	0.186318
Pxmp2	-0.221249	0.0038737	0.186318
Synrg	0.0667783	0.00389009	0.186318
Ubr1	0.106705	0.00386062	0.186318
Kctd5	-0.127433	0.00397071	0.187833
LOC100504703	0.325813	0.00397478	0.187833
Pemt	-0.233339	0.0039571	0.187833
1110001J03Rik	-0.3421	0.00401713	0.189243
Bcl6	-0.159238	0.00410324	0.192661
Ube4b	0.127636	0.00411516	0.192661
Fahd1	-0.179831	0.00414205	0.193321
Ndufa12	-0.139933	0.00418391	0.194674
U2af2	-0.0679039	0.00421654	0.195591
Fpgs	0.196756	0.00425691	0.196859
Arrdc3	-0.261193	0.00432988	0.198194
Gm5126	-0.241539	0.00429899	0.198194
Raly	-0.120442	0.00433052	0.198194
Tmeff2	-0.178174	0.00433821	0.198194
Gm6793	-0.218488	0.00436346	0.198748
Arhgap24	-0.102656	0.00441536	0.200447
Cep68	0.0977793	0.00443705	0.200447
Selo	0.192734	0.00444053	0.200447
Btg2	-0.258591	0.00449519	0.201547
Rras2	-0.231588	0.00449478	0.201547
Zc3h7a	0.0685895	0.00450488	0.201547
Angptl2	0.296155	0.00455281	0.203045
Hes5	0.563722	0.00458359	0.203045
Myo16	0.159802	0.00459208	0.203045
Nbea	0.142883	0.00457314	0.203045
Cep162	0.0936255	0.00466452	0.205334
Zfp953	0.0830658	0.00467101	0.205334
Fubp1	-0.108096	0.00470875	0.206394
Ticam1	-0.183539	0.00473182	0.20667
Tmem151b	-0.20471	0.0047424	0.20667
Rbm45	-0.130433	0.00476005	0.206843
Gak	0.0939327	0.00480175	0.208057
Fbxl20	0.107664	0.00482516	0.208475
Zfp560	-0.130326	0.00489587	0.210927
Itpr1	0.0977632	0.00491192	0.211017
Pcdhac2	0.153476	0.00495444	0.212147
Pikfyve	0.117356	0.00496628	0.212147
Creg1	0.101118	0.00498456	0.212328
Abhd14a	-0.16159	0.00500802	0.212728
Dand5	-0.196048	0.00509689	0.215375
Fam101b	-0.162856	0.0050988	0.215375
Ikbkap	0.11857	0.0051859	0.218443
Rplp2	-0.113457	0.00520778	0.21846
Uba52	-0.118685	0.0052152	0.21846
Sgsh	0.0873967	0.0052655	0.219958
Zfp830	-0.14515	0.00533674	0.22232
Mcm8	0.140706	0.00536744	0.222545
Rasgrf2	0.163266	0.00537158	0.222545
Bbs7	-0.129002	0.00540712	0.223329
Gpr17	-0.186788	0.00542003	0.223329
Ptgs1	0.20917	0.00546885	0.224119
Smco4	-0.239118	0.00545801	0.224119
Afap1l2	-0.137296	0.00553105	0.224237
Cpeb1	0.189909	0.00552109	0.224237
Hlcs	0.148742	0.00551137	0.224237
Sepp1	-0.181105	0.0055227	0.224237
Trmt112	-0.137275	0.00555144	0.224462
Elavl3	-0.114301	0.00559291	0.224749
H2afv	-0.177458	0.0055765	0.224749
Txnip	-0.27349	0.00560313	0.224749
Creld2	-0.36066	0.00574099	0.227861
Heph	-0.213113	0.00570539	0.227861
Map4k5	0.115451	0.00572698	0.227861
Zfp609	-0.0908951	0.00571941	0.227861
2310035C23Rik	0.0693459	0.00580541	0.228668
Rai14	0.14017	0.00580667	0.228668
Srd5a1	-0.20353	0.00577723	0.228668
Lrig2	0.112768	0.00585793	0.230087
Rpn1	-0.0958294	0.00588011	0.230254
Tesk2	0.151754	0.00590568	0.230254
Traf3ip2	0.115926	0.00590784	0.230254
9330159F19Rik	-0.171692	0.00610559	0.230571
AA388235	-0.147144	0.00619043	0.230571
Ahctf1	0.119501	0.00618795	0.230571
Ahsa1	-0.211423	0.00612393	0.230571
Atg2a	0.141462	0.00598909	0.230571
Bax	-0.169732	0.00598202	0.230571
Dnajb2	-0.155839	0.00605936	0.230571
Drap1	-0.151125	0.00606667	0.230571
Enho	-0.143381	0.00618304	0.230571
Fam217b	0.18229	0.00602209	0.230571
Fam46a	-0.408586	0.00614364	0.230571
Hras	-0.0886684	0.00605431	0.230571
Il10rb	0.165872	0.00609898	0.230571
Ppp2r2c	-0.0548592	0.00594057	0.230571
Rab34	0.302499	0.0061474	0.230571
Sphk2	0.0974446	0.00616672	0.230571
Stra13	-0.243056	0.00612622	0.230571
Tardbp	-0.128155	0.00610586	0.230571
Map3k7	0.0731402	0.00621411	0.230884
Ube2g2	-0.149944	0.00623274	0.231009
Papss2	-0.324326	0.00629356	0.232125
Ptgds	-0.250393	0.00628513	0.232125
Chd6	0.124748	0.00638237	0.234473
Cntln	0.140747	0.00638822	0.234473
Cd81	-0.153142	0.00640806	0.234631
Dmxl2	0.164072	0.00645895	0.235355
Tubgcp6	0.11273	0.0064494	0.235355
Cand1	0.0852094	0.00651746	0.235888
Gkn3	0.642777	0.00651127	0.235888
Slc7a1	0.143878	0.00652038	0.235888
Dnajc3	-0.131853	0.00658964	0.236885
Fhod1	0.263902	0.00658599	0.236885
Rilpl1	-0.0828878	0.00659494	0.236885
Zbtb26	-0.150381	0.00662245	0.23731
2810006K23Rik	-0.10485	0.00664944	0.237388
Jkamp	-0.0998837	0.00665603	0.237388
Clcn3	0.0786442	0.00672872	0.237555
Dhrs11	0.243105	0.00676404	0.237555
Frem3	0.0600788	0.00677121	0.237555
Mgme1	-0.184116	0.00679001	0.237555
Taf7	-0.118031	0.0068021	0.237555
Tmem14c	-0.176397	0.00672334	0.237555
Zfp764	0.123018	0.00674977	0.237555
Zfp882	-0.200015	0.00674211	0.237555
Znrd1	-0.145992	0.00670814	0.237555
Cdk2	0.186191	0.00683629	0.237651
Desi1	-0.16329	0.00682128	0.237651
Dnaic1	-0.183423	0.00693972	0.237965
Dync2h1	0.152052	0.00690191	0.237965
Insr	0.109067	0.00691566	0.237965
Prkdc	0.167277	0.00692559	0.237965
Slc18b1	-0.164451	0.00689238	0.237965
Vps13b	0.148501	0.0069388	0.237965
Cirbp	0.301464	0.00702376	0.240302
Abcb1b	0.0874661	0.00705473	0.240816
1700084C01Rik	-0.261891	0.00714863	0.241298
Ccl28	0.259561	0.00714283	0.241298
Hcfc1	0.0935717	0.00713288	0.241298
Sbds	-0.127517	0.00710879	0.241298
Trmt13	0.166093	0.00709761	0.241298
Clk1	-0.163701	0.00718066	0.241839
AW549542	0.250099	0.00720105	0.241987
Tln2	0.115812	0.00723628	0.242632
Hltf	-0.107429	0.00727183	0.242895
Malt1	0.158095	0.00730619	0.242895
Rdh11	0.19691	0.00731741	0.242895
Srsf7	-0.156118	0.00728755	0.242895
Vti1b	-0.0811674	0.00732442	0.242895
Ccpg1os	-0.245625	0.0073429	0.242974
3300002P13Rik	0.132878	0.00744976	0.245436
S1pr1	-0.245872	0.00744183	0.245436
Fasn	0.184349	0.00748661	0.245988
Vrk3	-0.142043	0.00749903	0.245988
Gjb6	-0.231174	0.00752463	0.246293
5830417I10Rik	-0.125893	0.00756021	0.246923
Dopey1	0.126903	0.00772474	0.25065
Eci1	-0.179756	0.00774061	0.25065
Myom1	0.10915	0.00773965	0.25065
Vkorc1	-0.180296	0.00772778	0.25065
Rbm25	0.126279	0.00781355	0.250863
Slc5a5	0.298951	0.00778196	0.250863
Tsc22d3	-0.215001	0.00781215	0.250863
Zcchc9	-0.137438	0.00779739	0.250863
Syf2	-0.1154	0.00784043	0.251193
Igip	0.151294	0.00787619	0.251274
Trim45	-0.136996	0.00786149	0.251274
Irgm2	0.310632	0.00790148	0.25155
Wdr89	-0.0816817	0.00792862	0.251884
Tsc22d1	-0.0931186	0.00799362	0.253416
Clic4	-0.188059	0.0080518	0.254195
Tmem194b	0.121148	0.00804043	0.254195
Pttg1ip	-0.0982231	0.00809451	0.255011
Kars	0.0749174	0.00817533	0.257022
Anapc1	0.108583	0.00824102	0.257511
Haus8	-0.152718	0.00824198	0.257511
Rbbp8	0.136574	0.00822131	0.257511
Fbl	-0.158087	0.00826285	0.257631
Wdr46	0.108006	0.00829123	0.257983
Cchcr1	0.218519	0.00834797	0.258466
Mef2c	-0.165262	0.00835802	0.258466
Slc2a12	-0.149258	0.0083518	0.258466
Atp13a5	0.220192	0.00838377	0.258734
2021-09-11	-0.0863292	0.0084118	0.25907
Wfdc1	-0.233217	0.00847264	0.260413
Ebna1bp2	-0.14967	0.00849543	0.26048
Trmt11	0.212291	0.00852649	0.26048
Yipf5	-0.104872	0.00851573	0.26048
Atrn	0.0510624	0.00864097	0.260939
Cdc42bpb	0.110951	0.00867738	0.260939
Dock3	0.185931	0.00867957	0.260939
Fam117a	0.20034	0.00862612	0.260939
Nabp2	-0.0689416	0.00866325	0.260939
Synj1	0.105268	0.00867863	0.260939
Tlr7	-0.134448	0.00856293	0.260939
Utp23	-0.125202	0.00863197	0.260939
Adam22	0.0676141	0.00888599	0.261811
Atp13a3	0.120014	0.00903751	0.261811
Cep164	0.162856	0.00884985	0.261811
Cmtr1	0.0689801	0.00877272	0.261811
Cnpy2	-0.198571	0.00899515	0.261811
Fam96b	-0.141862	0.00899274	0.261811
Foxm1	0.086364	0.00893398	0.261811
Foxp2	-0.141656	0.00881247	0.261811
Gbp2	0.301982	0.00899723	0.261811
Mrps12	-0.163551	0.00876501	0.261811
Pald1	0.111327	0.00898665	0.261811
Pdp1	-0.153152	0.00903344	0.261811
Pmm1	-0.145578	0.00884617	0.261811
Polk	0.10541	0.00880759	0.261811
Polr2l	-0.196779	0.00896318	0.261811
Tmem33	-0.14901	0.00880667	0.261811
Tspan14	-0.201776	0.00880931	0.261811
Uqcr11	-0.164199	0.00900775	0.261811
Zfp113	-0.0922479	0.00893786	0.261811
Fam173b	-0.289125	0.00905598	0.261844
Htra1	-0.199262	0.00922599	0.264773
Slc9a8	0.161041	0.00922695	0.264773
Sypl2	0.109607	0.00922107	0.264773
Ubr5	0.0973455	0.0092273	0.264773
Abhd2	0.134834	0.00936992	0.266916
D5Ertd615e	0.111426	0.00932926	0.266916
Tecpr2	0.1045	0.00937259	0.266916
Zkscan2	0.19742	0.00935178	0.266916
Cipc	0.107706	0.00941668	0.267667
Mettl23	-0.192018	0.00952991	0.269871
Pigc	-0.13825	0.00951266	0.269871
Iigp1	0.37475	0.00958491	0.270922
Scrg1	-0.322932	0.00962047	0.271419
Apold1	-0.380229	0.00964519	0.271445
Tmed4	-0.082101	0.00965728	0.271445
Supt4a	-0.130894	0.00973023	0.272988
Adgrf5	0.127614	0.00982009	0.27348
Rnasel	0.132702	0.00980282	0.27348
Sparc	-0.200378	0.00981778	0.27348
Usp7	0.0935315	0.00981048	0.27348
Eda	0.12991	0.00986036	0.274096
Cep78	0.128688	0.0100091	0.274199
Cog7	0.0639171	0.00997594	0.274199
Cyp2j6	0.154205	0.00997773	0.274199
Ilkap	-0.127248	0.00996627	0.274199
Paqr8	-0.178138	0.00992133	0.274199
Rgs20	-0.205723	0.00999787	0.274199
Slc35a2	-0.131613	0.0099109	0.274199
Tap1	0.289375	0.00998232	0.274199
Creld1	-0.111629	0.0101883	0.2776
Fcrls	-0.209438	0.0101709	0.2776
Inpp4a	0.0793983	0.0101869	0.2776
Neurl4	0.0676431	0.0102214	0.278001
Mbip	0.174051	0.0102629	0.278629
5930412G12Rik	0.183144	0.0102985	0.279072
9630013A20Rik	-0.338421	0.0103346	0.279072
Spata24	0.249559	0.0103232	0.279072
Fzd10	0.153338	0.0104068	0.280512
Tgtp1	0.236056	0.0104251	0.280512
Fbxl17	0.0950759	0.010463	0.281034
Gstm1	-0.196882	0.0105045	0.281648
Parp14	0.133988	0.0105863	0.283179
Rfx5	0.112088	0.0105991	0.283179
Anp32a	-0.161773	0.0106802	0.283422
Jrk	0.0999348	0.0106342	0.283422
Ogt	0.0881922	0.0106784	0.283422
Pcdhga2	0.130982	0.0106915	0.283422
Sugp1	0.135659	0.0107019	0.283422
Fosb	-0.631557	0.0107797	0.284983
Tcf7	0.177876	0.0108408	0.286098
Adhfe1	-0.194478	0.0109467	0.2865
Ccdc137	-0.108661	0.0108793	0.2865
Gramd3	-0.190539	0.010932	0.2865
Lss	0.188194	0.0109507	0.2865
Pwwp2a	0.127878	0.010945	0.2865
Lpcat3	-0.118276	0.0109796	0.28676
Rpl41	-0.149669	0.0110361	0.287738
Atm	0.150671	0.0112013	0.28864
Dok3	-0.288287	0.0111885	0.28864
Erc1	-0.115549	0.0112043	0.28864
Sdf2l1	-0.540625	0.0111928	0.28864
Sec16a	0.0945712	0.011098	0.28864
Slc16a2	0.0972547	0.011183	0.28864
Thap7	-0.126102	0.0111436	0.28864
Atp5j2	-0.148085	0.0112411	0.289096
Rad18	0.157655	0.0112958	0.290009
6030458C11Rik	0.0921536	0.0113838	0.291032
Gipc3	0.295563	0.0114237	0.291032
Ifit1bl2	-0.197872	0.0114222	0.291032
Mrc2	0.173293	0.0114511	0.291032
Mrgpra6	0.171861	0.0114321	0.291032
Tmem252	-0.273352	0.0113976	0.291032
Rpl18a	-0.114626	0.0114818	0.291321
Gm14057	-0.234318	0.011601	0.292872
Mfap3	-0.123912	0.0115922	0.292872
Pde4d	0.0709653	0.0115739	0.292872
Add1	-0.0932673	0.0116948	0.294749
Pgam2	0.469919	0.011762	0.295949
C030006K11Rik	0.17394	0.0119175	0.297452
Eif2ak4	0.0809007	0.0118956	0.297452
Itga10	-0.145374	0.0119083	0.297452
Trim59	0.264979	0.0119201	0.297452
Wdr26	0.0908084	0.011904	0.297452
Txnrd3	0.241341	0.0119677	0.298147
Kansl2	0.112986	0.0120958	0.299443
Prox2	0.136429	0.0120749	0.299443
Tmem106c	-0.167661	0.0120989	0.299443
Tmem177	-0.141629	0.0120668	0.299443
Ap1b1	0.088331	0.0121542	0.29983
Osbp	0.091476	0.0121481	0.29983
Ssbp3	0.115672	0.0121991	0.300446
Gcnt2	-0.16975	0.0122535	0.300808
Slx4ip	-0.127223	0.0122487	0.300808
Mir22hg	0.320092	0.0123272	0.302127
Adam21	0.142361	0.0123937	0.302287
Chtf8	-0.0834038	0.0123898	0.302287
Fam198b	0.0956231	0.0123799	0.302287
Hsf1	-0.170638	0.0124783	0.30337
Pcdh19	0.178059	0.012459	0.30337
Foxs1	-0.26372	0.0125769	0.304251
Mrpl14	-0.19124	0.0125666	0.304251
Pcsk1	-0.233512	0.0125718	0.304251
Stx4a	-0.0807331	0.0126128	0.304251
Tmem68	-0.134285	0.0126151	0.304251
BC035044	-0.293803	0.0126967	0.304761
Srcap	0.137569	0.0126856	0.304761
Trp53bp2	-0.105601	0.0126845	0.304761
Mmaa	-0.128211	0.0127384	0.305278
Cdc42se1	-0.0948568	0.0127845	0.305896
Hdac5	-0.102568	0.0128096	0.306015
Pus7	0.117826	0.0128398	0.306252
Myt1	0.183571	0.0128969	0.307129
Gm5535	0.192512	0.0129325	0.307301
Mtor	0.148846	0.0129448	0.307301
1110034G24Rik	-0.192154	0.0130948	0.307484
2700054A10Rik	0.152608	0.0130894	0.307484
Dclk2	0.0551466	0.0130498	0.307484
Klc3	0.188688	0.0130694	0.307484
Mir760	2.28632	0.013042	0.307484
Rpl18	-0.114281	0.0130849	0.307484
Tiparp	-0.168351	0.0129881	0.307484
Calcrl	0.155976	0.0131493	0.308107
Fmnl3	0.133218	0.0131766	0.308107
Tmem170b	0.0878972	0.0131825	0.308107
Tsc22d2	0.115505	0.0132167	0.308431
3110056K07Rik	-0.255486	0.0132746	0.308597
Etfb	-0.165475	0.0133055	0.308597
Mrps7	-0.109717	0.0132983	0.308597
P4ha2	-0.191804	0.013271	0.308597
4932418E24Rik	0.204021	0.0140774	0.308707
9330159M07Rik	0.146456	0.0141985	0.308707
9330199G10Rik	0.250885	0.013603	0.308707
AA415398	-0.142155	0.0138968	0.308707
AI314180	0.121339	0.014065	0.308707
Adgrb3	0.0640009	0.0138674	0.308707
Apbb3	0.145194	0.0138407	0.308707
Arhgef10l	0.151836	0.0140441	0.308707
Bphl	-0.116806	0.0135294	0.308707
Coa4	-0.238206	0.0135575	0.308707
Cptp	0.174428	0.0138808	0.308707
Dctpp1	-0.270116	0.0141309	0.308707
Dhx29	-0.0825422	0.0134985	0.308707
Erbb2	0.108731	0.0136818	0.308707
Fam134c	-0.0655112	0.0141115	0.308707
Faxc	0.146201	0.0139202	0.308707
Hace1	0.0960022	0.0141661	0.308707
Hist1h2ad	-0.476889	0.0140553	0.308707
Hsd17b10	-0.167166	0.0142084	0.308707
Hsp90b1	-0.207531	0.0135565	0.308707
Il18bp	0.20354	0.0138558	0.308707
Jagn1	-0.111526	0.0137575	0.308707
Josd2	-0.268846	0.0136582	0.308707
Miip	0.168191	0.014159	0.308707
Mir6376	-1.64346	0.013511	0.308707
Mog	-0.199509	0.0135841	0.308707
Mthfd1l	0.153509	0.0136453	0.308707
Nfrkb	0.0966932	0.0140173	0.308707
Nup93	0.152479	0.014207	0.308707
Pex5	-0.0950171	0.0135351	0.308707
Rpp25l	-0.19736	0.0137904	0.308707
Rps6kb2	0.215463	0.0134123	0.308707
Rps9	-0.109739	0.013896	0.308707
Senp8	-0.151006	0.0138016	0.308707
Slc25a27	0.15149	0.0133595	0.308707
Smim3	-0.279992	0.0141521	0.308707
Smpdl3a	-0.138069	0.0136336	0.308707
Spred3	-0.138966	0.0134027	0.308707
Tgtp2	0.276411	0.0137968	0.308707
Tinf2	0.180102	0.0133341	0.308707
Tmem60	-0.111268	0.0137481	0.308707
Tpmt	-0.159695	0.0137081	0.308707
Trappc10	0.0647884	0.0140408	0.308707
Zswim5	0.160905	0.0141048	0.308707
Pqlc2	0.117783	0.0143498	0.311331
Nudt6	0.214594	0.0143713	0.311352
Gbp7	0.195822	0.0144557	0.311494
Rab12	0.0864671	0.0144288	0.311494
Tbc1d5	0.101372	0.0144459	0.311494
Vps13d	0.0952184	0.0144603	0.311494
Lasp1	-0.078022	0.0145536	0.311799
Man2c1os	0.226045	0.0145569	0.311799
Ralgds	-0.0959093	0.0145268	0.311799
Sox13	0.213267	0.0145185	0.311799
Lrpprc	0.127549	0.0145832	0.31192
Nutf2-ps1	-0.107339	0.014634	0.312124
Son	0.0969888	0.0146271	0.312124
Hddc3	-0.194611	0.0146895	0.312866
Atox1	-0.197707	0.0147379	0.313015
Slc22a18	0.14417	0.0147294	0.313015
Parvb	-0.124079	0.0147695	0.313247
1700099I09Rik	0.297661	0.0151189	0.313463
4833439L19Rik	-0.120797	0.0151212	0.313463
A230057D06Rik	0.207128	0.0152563	0.313463
Abca6	0.215306	0.0149552	0.313463
Caprin1	-0.0807862	0.0153165	0.313463
Col6a3	0.137499	0.015296	0.313463
Ctsh	-0.173444	0.0148279	0.313463
Cyb5b	0.0791838	0.0153341	0.313463
Cyp11a1	0.112345	0.0152363	0.313463
Ddx46	0.0937277	0.0152843	0.313463
Dync1h1	0.294009	0.0151133	0.313463
Eif2d	0.117709	0.0153394	0.313463
Fermt3	-0.14363	0.015025	0.313463
Herc2	0.140603	0.0152821	0.313463
Jdp2	-0.0947473	0.0149281	0.313463
Mboat1	0.345133	0.0151695	0.313463
Mesdc2	-0.146004	0.0150238	0.313463
Mrpl33	-0.189532	0.0152664	0.313463
Mt3	-0.297646	0.0149656	0.313463
Nf1	0.128507	0.0151592	0.313463
Noxred1	-0.216675	0.0151683	0.313463
Olig2	-0.242496	0.0152739	0.313463
Pcdhga5	0.118443	0.0148466	0.313463
Tab3	0.102946	0.0148024	0.313463
Tm2d3	-0.145974	0.0152077	0.313463
Tmem223	-0.176241	0.0149274	0.313463
Zgrf1	0.100344	0.0153088	0.313463
Cnksr3	-0.221683	0.0154066	0.313601
Efcab12	0.190604	0.0154084	0.313601
Slc25a16	0.166256	0.0154053	0.313601
Fus	0.18226	0.0155292	0.314836
Prrc2b	0.0849698	0.0155315	0.314836
Vps33a	0.0896657	0.0155262	0.314836
Polr2f	-0.152131	0.0156334	0.316477
Psph	-0.117773	0.0156611	0.316613
Cc2d2a	0.106952	0.0157992	0.317248
Egfl7	0.130456	0.0157977	0.317248
Ftsj2	-0.166848	0.0157987	0.317248
Lrp1b	0.163487	0.0157393	0.317248
Smco3	-0.239271	0.0158204	0.317248
Stxbp5	0.123374	0.0158499	0.317248
Zfp408	0.0995791	0.0158603	0.317248
Zfp410	-0.0816298	0.0157632	0.317248
Acox3	0.233115	0.0159773	0.318745
Pagr1a	-0.108572	0.0159592	0.318745
Supv3l1	0.0867192	0.0159986	0.318749
Mrps33	-0.154656	0.0161012	0.320372
Eif4g3	0.11943	0.0161959	0.32174
Tspan2	-0.18386	0.0162338	0.32174
Zfp687	0.0918031	0.0162185	0.32174
Cacna1e	0.136642	0.0163469	0.322702
Commd2	-0.0917865	0.0164317	0.322702
Gngt2	-0.232623	0.0164119	0.322702
Ndufb7	-0.137623	0.0163893	0.322702
Notch3	0.269689	0.0164157	0.322702
Pdia3	-0.166162	0.0163172	0.322702
Ppp1cb	-0.12548	0.0163738	0.322702
2900041M22Rik	-0.145634	0.0164603	0.322844
Abca3	0.134338	0.0165771	0.324264
Agpat5	-0.112341	0.0165702	0.324264
Gpr179	-0.113	0.0166401	0.324264
Mmd2	-0.111602	0.0166307	0.324264
Rpl37	-0.201349	0.0166584	0.324264
Tspan4	0.20676	0.0166614	0.324264
Zfr	-0.149343	0.016842	0.327358
Tomm7	-0.26205	0.0168926	0.32792
2900097C17Rik	0.0984771	0.0169543	0.328253
Gm9776	0.201527	0.0170401	0.328253
Kif1a	0.138671	0.0170194	0.328253
Lyz1	0.223857	0.0170551	0.328253
Mrps16	-0.179839	0.0169378	0.328253
Tubgcp4	-0.128382	0.0170617	0.328253
Zmat2	-0.152584	0.0170308	0.328253
Abcg2	0.114079	0.0170904	0.328388
Fuk	0.167982	0.0171175	0.32849
Pms2	0.144641	0.0171506	0.32871
Tmsb10	-0.177297	0.0172718	0.330613
Tnfsf9	-0.321229	0.0173011	0.330754
BC048403	0.127866	0.0175966	0.332204
Cpxm1	0.190998	0.017592	0.332204
Cysltr2	-0.227167	0.0174685	0.332204
Filip1	0.11678	0.0175196	0.332204
Irf3	-0.164845	0.0175911	0.332204
Per2	0.193755	0.0174812	0.332204
Ralbp1	-0.0830889	0.0175188	0.332204
Snx22	-0.118613	0.0175668	0.332204
Taf15	-0.160971	0.0175464	0.332204
Ttc27	0.0803577	0.0175941	0.332204
1700094J05Rik	0.133282	0.017718	0.332997
Cstf3	-0.172934	0.0176904	0.332997
Nkain4	-0.213267	0.0176872	0.332997
Rgs4	-0.309802	0.0177267	0.332997
Xrn2	0.0976707	0.0177553	0.333121
Zbp1	0.189236	0.0178006	0.333556
Cmtm6	-0.154245	0.0178768	0.333745
Kdm8	0.119114	0.0178519	0.333745
Pja1	-0.115965	0.0178626	0.333745
5930430L01Rik	0.130942	0.0179269	0.333856
Taldo1	-0.107878	0.017923	0.333856
Pcdhb22	0.188748	0.0179598	0.334056
6430571L13Rik	0.126794	0.0179986	0.334368
Lypd6b	0.213498	0.0180478	0.334631
Trim26	-0.0711407	0.0180571	0.334631
Gper1	0.16038	0.0180823	0.334689
Nicn1	0.0823174	0.0181272	0.33511
Slc16a4	0.180547	0.0182238	0.336074
Tspan15	-0.205756	0.0182201	0.336074
9330117O12Rik	0.218023	0.0182843	0.336778
Cnksr2	0.15762	0.0183145	0.336924
Cenpv	-0.19681	0.0183681	0.337122
Mageh1	-0.139999	0.0183736	0.337122
Mtmr3	0.0532305	0.0183921	0.337122
Gal3st4	-0.148946	0.0184267	0.337167
Phgdh	-0.119317	0.0184615	0.337167
Plekhm1	0.0739574	0.0184393	0.337167
1700010K23Rik	0.274422	0.0186502	0.337256
Cdc14b	0.0846838	0.0186633	0.337256
Ckap5	0.109516	0.0185374	0.337256
Fam20a	-0.311904	0.0185505	0.337256
Gm3704	0.142937	0.0186349	0.337256
Gm9199	-0.205568	0.0186865	0.337256
Lmna	0.0970094	0.0186762	0.337256
Pex6	-0.155123	0.0185774	0.337256
Rad51c	-0.138574	0.0186989	0.337256
Sdf2	-0.137482	0.0187117	0.337256
Uqcr10	-0.110474	0.0186465	0.337256
Arid5a	-0.169453	0.0189187	0.339147
Dnajb11	-0.147843	0.0189235	0.339147
Il33	0.229779	0.0188753	0.339147
Pafah2	0.182957	0.0189735	0.339147
Shq1	-0.083738	0.0189517	0.339147
Smc6	0.139222	0.018942	0.339147
Ulk1	0.0894996	0.0189728	0.339147
Cdc20	0.136858	0.0190442	0.339206
Hist1h4c	-0.34937	0.0190408	0.339206
Pcsk4	0.28562	0.0190305	0.339206
Mamstr	0.139576	0.0190942	0.339697
Cd63	-0.169401	0.0191763	0.340358
Nup155	0.110294	0.0191674	0.340358
Med12	0.190087	0.019205	0.340466
Col4a1	-0.230633	0.0192429	0.34074
Anapc13	-0.232315	0.0192754	0.340916
Pced1b	0.144522	0.0193178	0.341266
Macf1	0.167382	0.019436	0.342155
Trim41	-0.054133	0.0194053	0.342155
Zbtb11os1	0.325747	0.0194344	0.342155
Aoc2	-0.168291	0.0194834	0.342262
Fam198a	-0.170812	0.0195318	0.342262
Manf	-0.238303	0.0195154	0.342262
Tead2	0.166615	0.0195326	0.342262
Ddx58	0.127079	0.0197425	0.344424
Hnrnph1	-0.113158	0.0197699	0.344424
Ppt2	-0.092966	0.0197554	0.344424
Setd8	-0.167068	0.0197044	0.344424
Ssr4	-0.148578	0.0197662	0.344424
Amer2	-0.154073	0.0200468	0.346572
Car4	-0.250073	0.0199751	0.346572
Cpeb2	0.135412	0.0200064	0.346572
Galc	0.0838051	0.0199331	0.346572
Mipol1	0.199991	0.019964	0.346572
Myl12a	-0.158879	0.0200536	0.346572
Ybey	-0.102126	0.0200515	0.346572
AI317395	0.138625	0.0202287	0.34876
Nanos2	0.205594	0.0202273	0.34876
Tsen2	0.090628	0.0202494	0.34876
Itpr3	0.161297	0.020336	0.349854
Tapbp	0.19955	0.0204832	0.351586
Vps9d1	0.110666	0.0204758	0.351586
Cltc	0.180749	0.0205131	0.3517
Bloc1s1	-0.131654	0.0206171	0.352284
Myef2	-0.0910584	0.0206149	0.352284
Rpap3	0.107394	0.0205927	0.352284
2610020C07Rik	0.110351	0.02069	0.35253
Alyref	-0.15818	0.0206932	0.35253
Hist1h4m	-0.288916	0.0207361	0.35253
Nphp4	0.11384	0.0207637	0.35253
Pspn	-0.234799	0.0207713	0.35253
Tsfm	0.10863	0.0207417	0.35253
1700024F13Rik	-0.338909	0.020914	0.352577
Kdm4d	0.185123	0.0208882	0.352577
Med29	-0.15686	0.0209102	0.352577
Pclo	0.187817	0.0209023	0.352577
Timm13	-0.138059	0.0208561	0.352577
Ywhae	-0.0899645	0.0209033	0.352577
Sla2	-0.157849	0.020948	0.352756
Sfrp5	0.341285	0.021065	0.354332
Bcam	0.180918	0.0211468	0.355314
Clip4	0.133461	0.0212005	0.355402
Gadd45a	-0.22755	0.0212003	0.355402
Gm14379	0.121436	0.0212226	0.355402
Thbs1	-0.166242	0.0212776	0.35593
Cidea	-0.340644	0.0213238	0.356308
Rasl2-9	0.159256	0.0213572	0.356472
Sema3d	-0.175328	0.0213905	0.356634
2610035D17Rik	-0.241965	0.0215008	0.356898
Gas2l3	0.122316	0.0214659	0.356898
Pou6f1	0.0763234	0.0214994	0.356898
Tmem245	0.188926	0.0214668	0.356898
Ech1	-0.140876	0.0215973	0.356934
Lmln	0.0932909	0.02159	0.356934
Rnf5	-0.0858544	0.0215772	0.356934
Tmem70	-0.05558	0.0215482	0.356934
Gcnt4	0.154301	0.0216712	0.357763
Abcb4	0.114823	0.0217374	0.357812
Akt2	-0.133976	0.0217467	0.357812
B230216N24Rik	-0.189837	0.0217622	0.357812
Parl	0.158492	0.0217688	0.357812
Srsf1	-0.098552	0.0218447	0.358671
Carhsp1	-0.152524	0.0218853	0.358947
Rnf149	0.120849	0.0219333	0.358956
Rnf182	-0.160345	0.0219192	0.358956
Fyn	-0.0801208	0.0220242	0.359565
Mobp	-0.290985	0.0220418	0.359565
Rgcc	-0.206125	0.0220037	0.359565
Adal	-0.0971224	0.0221318	0.359995
Apcdd1	0.228513	0.0222612	0.359995
Brat1	0.103255	0.0223465	0.359995
Cst3	-0.238988	0.0223425	0.359995
Dhrs3	-0.163361	0.0222905	0.359995
Gm5424	0.32398	0.022424	0.359995
Hmgb3	0.166122	0.022293	0.359995
Ipo5	0.0825743	0.0223459	0.359995
Pcdh15	0.107835	0.0224288	0.359995
Pqbp1	-0.101435	0.0222123	0.359995
Pvt1	0.131788	0.022362	0.359995
Slc2a1	-0.0988991	0.0224371	0.359995
Tagap	-0.141359	0.0223638	0.359995
Thnsl2	0.11821	0.0222927	0.359995
Utp20	0.103398	0.0224491	0.359995
Znhit1	-0.102817	0.0224316	0.359995
Cyb5a	-0.149615	0.0224856	0.360195
Tpi1	-0.0812773	0.0225092	0.360195
Arpp19	-0.123704	0.0225784	0.36092
Inpp5e	0.0691106	0.0226758	0.362094
Icam4	0.308164	0.0227017	0.362126
Cept1	-0.135058	0.0228063	0.362703
Nucb2	0.114041	0.0227764	0.362703
Ralyl	-0.144678	0.0228416	0.362703
Rbm34	0.0936832	0.0228578	0.362703
Schip1	-0.131539	0.0228136	0.362703
Srsf3	-0.12567	0.0228895	0.362825
Apoc3	0.317688	0.0229431	0.362925
Baz2a	0.112532	0.0231104	0.362925
Cep57l1	0.094041	0.0230643	0.362925
Cry2	0.11995	0.0231098	0.362925
Flt3l	0.217023	0.023059	0.362925
Psmb8	0.284885	0.0229911	0.362925
Rcbtb1	0.0652222	0.0231118	0.362925
Rnf31	0.157887	0.0230109	0.362925
Traf7	0.0984704	0.022993	0.362925
Usp48	0.141469	0.0231499	0.363146
Mcu	0.125801	0.0232589	0.364466
Tctex1d2	0.146807	0.0232823	0.364466
Ceacam1	-0.208509	0.0233593	0.364916
Mpp6	-0.135091	0.0233426	0.364916
Amz2	-0.111855	0.0240627	0.366234
Arl2	-0.0897489	0.0237569	0.366234
Cebpd	-0.514666	0.0236661	0.366234
Cry1	0.175032	0.0239423	0.366234
D2Wsu81e	-0.108778	0.0236543	0.366234
Eif4e	-0.100424	0.0239915	0.366234
Ethe1	-0.179373	0.0240175	0.366234
Exoc1	0.0806569	0.0239776	0.366234
Fam221b	-0.128768	0.023862	0.366234
Glg1	0.0743194	0.0238475	0.366234
Gm15800	0.114131	0.0236198	0.366234
Gnl2	0.0783845	0.0238022	0.366234
H2-DMa	0.264868	0.0239886	0.366234
Itgb5	-0.136726	0.0239066	0.366234
Jmy	0.0825626	0.0238227	0.366234
Kcnq2	0.0750047	0.0238314	0.366234
Lin7a	-0.10606	0.0238271	0.366234
Mxd4	-0.210211	0.0236014	0.366234
Nuak1	0.0876752	0.0237051	0.366234
Plekhg2	0.17487	0.0235353	0.366234
Ppp2r5e	0.0523563	0.0240733	0.366234
Rpl31	-0.206869	0.0237192	0.366234
Tmem116	0.17627	0.0239501	0.366234
Usf1	-0.0776156	0.0236948	0.366234
Wdr78	-0.174117	0.024005	0.366234
Zfp358	-0.133547	0.0240716	0.366234
0610009L18Rik	0.268069	0.0241199	0.366574
Tyk2	0.0916914	0.0241825	0.367157
Zfp93	0.0739481	0.0242175	0.367318
Fkbp2	-0.125406	0.0242618	0.367622
Btbd11	0.132372	0.0244555	0.369078
Cd82	-0.212203	0.0244192	0.369078
Fhit	0.267865	0.0243891	0.369078
Neat1	0.396007	0.024452	0.369078
Cd38	-0.306191	0.0245108	0.369197
Lrrc38	0.193051	0.0245122	0.369197
Ap3s1	-0.121197	0.0245997	0.36988
Cpsf3l	-0.0962055	0.0246065	0.36988
Cask	0.0916988	0.0246693	0.370456
Fam213a	-0.160136	0.0248103	0.371545
Klhl42	0.0800665	0.0248314	0.371545
Ndrg2	-0.137663	0.0248401	0.371545
Rnls	-0.168207	0.0248021	0.371545
Ninj2	0.296099	0.0248762	0.371718
AW112010	0.2655	0.024974	0.372675
Tmem258	-0.177691	0.0249896	0.372675
Brca2	0.0903124	0.0250338	0.372967
A430105I19Rik	0.162075	0.0253031	0.373179
Cstf2t	-0.0951974	0.0253195	0.373179
Eef1b2	-0.109685	0.0252776	0.373179
Kcne1l	-0.244268	0.0253055	0.373179
Mybl1	0.177228	0.0252585	0.373179
Osbp2	0.106021	0.0251425	0.373179
Peak1	0.0939035	0.0253121	0.373179
Poldip3	-0.065756	0.0251028	0.373179
Rinl	-0.163433	0.0251928	0.373179
Sowahb	0.149671	0.0252964	0.373179
Tsc22d4	-0.120847	0.0251999	0.373179
Fam160b1	0.111632	0.0253946	0.373568
Gatsl2	-0.110525	0.0254383	0.373568
Ncmap	0.117298	0.0254129	0.373568
Zfp276	-0.156118	0.0254447	0.373568
Letm2	-0.104041	0.0254882	0.373574
Sntb2	0.158004	0.0254945	0.373574
Tnni1	0.248497	0.0255203	0.37359
Igf1r	0.119816	0.0256129	0.374419
Myof	0.134791	0.0256265	0.374419
Neo1	0.0886872	0.0256693	0.374683
Rps5	-0.110353	0.0257778	0.375903
1700123O20Rik	-0.150719	0.0259998	0.376987
Armcx5	0.202793	0.0259211	0.376987
Ddx42	0.0621672	0.0260017	0.376987
Nim1k	0.157845	0.0259536	0.376987
Ninl	0.0996576	0.0259204	0.376987
Rarres2	-0.273601	0.0259943	0.376987
Aip	-0.0948933	0.0260613	0.377489
Banp	-0.168709	0.0261203	0.377682
Rrp9	0.0834708	0.0261246	0.377682
Zbed5	0.169296	0.0263013	0.379875
Atg101	-0.134954	0.0264635	0.381852
Vapb	0.0343785	0.0265643	0.382941
1810020O05Rik	0.184427	0.0266136	0.383287
2010204K13Rik	-0.346472	0.0267765	0.38345
Cep85	0.151706	0.0267113	0.38345
Fam188b	0.0890511	0.0268582	0.38345
Homer1	-0.160322	0.0268747	0.38345
Igf2r	0.14171	0.0266858	0.38345
Nat14	-0.192998	0.0267861	0.38345
Pag1	0.0867964	0.0268785	0.38345
Tead3	0.121009	0.0266876	0.38345
Vrk1	0.0759724	0.0268644	0.38345
Xkrx	0.108085	0.026767	0.38345
4930515G01Rik	0.170441	0.0270575	0.383513
Amt	-0.128714	0.0269821	0.383513
C630043F03Rik	-0.22582	0.0273394	0.383513
Cmtm5	-0.191983	0.027164	0.383513
Cyb5r1	-0.120463	0.0273075	0.383513
Epb4.1l2	-0.0716641	0.0272991	0.383513
Gm14164	0.137675	0.0270326	0.383513
Lrp5	-0.16053	0.0270531	0.383513
Mfsd2a	-0.213968	0.0272493	0.383513
Optn	0.185746	0.0272455	0.383513
Pml	0.0853504	0.0273108	0.383513
Poc5	0.0701064	0.0271465	0.383513
Pofut2	-0.132665	0.0272292	0.383513
Spg11	0.101314	0.0271305	0.383513
Syne1	0.187413	0.0271	0.383513
Tacc3	0.0990179	0.0273012	0.383513
Taf8	-0.116989	0.0271485	0.383513
Xdh	0.289961	0.0273261	0.383513
Eogt	0.105818	0.0273809	0.383738
Ahnak	0.166493	0.0275505	0.38399
Gsr	0.0956156	0.027602	0.38399
Klf13	-0.106232	0.0275809	0.38399
Map3k9	0.127117	0.0275708	0.38399
Mycbp2	0.107709	0.027552	0.38399
Ncapd2	0.112494	0.0275272	0.38399
Rab18	-0.0874073	0.0275301	0.38399
Samd4b	-0.114498	0.0275358	0.38399
Opa1	0.103103	0.0277502	0.385697
Huwe1	0.132513	0.0278326	0.385859
Npb	-0.368527	0.0278384	0.385859
Tmsb4x	-0.156733	0.0278051	0.385859
Plp1	-0.201999	0.0279276	0.38674
Bco2	-0.144632	0.0279949	0.387318
A330076C08Rik	-0.316544	0.0280776	0.387456
Procr	-0.160444	0.0280817	0.387456
Smim5	0.231764	0.0280778	0.387456
Rab21	-0.0576278	0.0281522	0.388075
Trub2	0.132554	0.0281868	0.388197
Cx3cl1	-0.15994	0.0282873	0.388624
Nrde2	0.106179	0.0282949	0.388624
Snap29	-0.0973558	0.0282564	0.388624
Ubxn2b	-0.170312	0.0283617	0.389189
Fam71e1	0.213436	0.0284988	0.389304
Gxylt1	0.0928978	0.0284897	0.389304
Igfbp3	-0.250583	0.0284498	0.389304
Sds	-0.235975	0.0284032	0.389304
Tmem39b	-0.148631	0.0284878	0.389304
Cdan1	0.114928	0.0285699	0.389455
Plxnc1	0.238879	0.0286039	0.389455
Vps16	0.0972801	0.0285662	0.389455
Zfp39	0.0779465	0.0286129	0.389455
Leprot	-0.0867939	0.0286713	0.389548
Rhoj	-0.216769	0.0286477	0.389548
Haghl	0.0895215	0.0287486	0.389886
Naa38	-0.217199	0.0287735	0.389886
Pet100	-0.19339	0.0287233	0.389886
2310068J16Rik	0.23372	0.0289905	0.390378
Bckdk	0.113717	0.0289807	0.390378
Gimap6	-0.313182	0.0289679	0.390378
Rasd1	-0.377466	0.0289452	0.390378
Setx	0.106526	0.0288498	0.390378
Spdl1	0.095723	0.0288851	0.390378
Wdhd1	0.0744502	0.0289162	0.390378
Ift43	-0.145244	0.0290219	0.390453
Anapc4	0.0527057	0.0290715	0.390773
Ccdc9	-0.142368	0.0291523	0.390987
Cdc25a	0.117334	0.0294171	0.390987
Dclre1b	-0.146382	0.0294201	0.390987
Eif3k	-0.0755246	0.0294348	0.390987
Gale	0.130341	0.0293514	0.390987
Gm11974	-0.320967	0.0292949	0.390987
Rassf5	0.0991265	0.0294494	0.390987
Slc25a36	0.0915369	0.0293093	0.390987
Slc26a8	0.11722	0.0291738	0.390987
Smarce1	-0.151841	0.0293936	0.390987
Snap23	-0.166526	0.0293875	0.390987
Tbl2	-0.0911324	0.0294249	0.390987
Zfp143	-0.102779	0.0291473	0.390987
Zfp935	-0.112693	0.0294391	0.390987
Prkce	0.0907282	0.0295205	0.391587
Dcaf15	0.169829	0.0296504	0.391668
Gm12504	-0.150473	0.0296299	0.391668
Rbm28	-0.0961299	0.0295878	0.391668
Snora65	-0.459999	0.0296561	0.391668
Zswim1	0.0864943	0.0295613	0.391668
Rtkn2	-0.14273	0.029683	0.391681
Anapc16	-0.119594	0.0299133	0.391926
Cluh	0.113899	0.0299578	0.391926
Cnp	-0.147407	0.0297975	0.391926
E130102H24Rik	0.258792	0.029875	0.391926
Fa2h	-0.253718	0.0299608	0.391926
Jmjd8	-0.0917656	0.0299339	0.391926
Mfap1b	-0.131988	0.0297665	0.391926
Ppfibp1	-0.148867	0.0299448	0.391926
Pqlc1	-0.107061	0.0298227	0.391926
Ube4bos3	0.298261	0.0297577	0.391926
Xk	0.0895827	0.0300371	0.392585
Emc3	-0.0895837	0.0300706	0.392683
Cers2	-0.104929	0.0301487	0.393363
5730480H06Rik	0.167313	0.030176	0.39338
Bclaf1	0.0732542	0.0302244	0.393672
A130077B15Rik	0.138605	0.0302815	0.393728
Klf15	-0.182425	0.0302946	0.393728
Zfp202	-0.130144	0.0303068	0.393728
Asxl2	0.108077	0.0306878	0.393872
BC031181	-0.0675746	0.0307223	0.393872
C1galt1c1	-0.127859	0.0307549	0.393872
Ccdc122	0.24511	0.0304568	0.393872
Fabp7	-0.359376	0.0304102	0.393872
Fam3a	0.106817	0.0305986	0.393872
Gtf2ird2	0.0778952	0.0306749	0.393872
Phactr3	-0.162164	0.0304069	0.393872
Rnmt	0.0878705	0.0305119	0.393872
Serf2	-0.17403	0.030608	0.393872
Shc4	-0.124441	0.0307449	0.393872
Shmt2	0.0870665	0.0307607	0.393872
Slc25a19	-0.0943446	0.0304986	0.393872
Slc37a3	-0.0524025	0.030611	0.393872
Stra6	0.231164	0.0306314	0.393872
Tigd2	0.112071	0.0305281	0.393872
Zc3h12b	0.156077	0.0304495	0.393872
2410021H03Rik	0.362349	0.0308521	0.393888
Arxes2	-0.144433	0.0308661	0.393888
Tmem19	0.0584098	0.0307989	0.393888
Ttc39b	0.203582	0.0308365	0.393888
Ace2	-0.17363	0.0310332	0.39406
Arf4	-0.118416	0.0310685	0.39406
Bola2	-0.17165	0.0310852	0.39406
Gtf3c1	0.0692968	0.0310931	0.39406
Insig1	0.199561	0.0311402	0.39406
Rbm12b1	-0.223674	0.0311257	0.39406
Sdhaf1	0.179609	0.0309682	0.39406
Slc45a1	0.130558	0.0310991	0.39406
Smad9	0.177489	0.0310895	0.39406
Sult1a1	-0.335306	0.0310947	0.39406
Ddx3x	0.110131	0.0312541	0.395149
Gm12070	-0.0862156	0.0312785	0.395149
Bdnf	-0.363587	0.0313828	0.395476
Npas1	0.394626	0.0313573	0.395476
Slc6a15	0.152105	0.0313383	0.395476
Tcf19	0.276027	0.0314579	0.395762
Tmem69	-0.100057	0.0314403	0.395762
Gm17821	0.0732493	0.0314911	0.39585
Cyr61	-0.152366	0.0315295	0.396005
Cep250	0.071906	0.0315942	0.396488
2410015M20Rik	-0.0800179	0.0318024	0.397089
Adam12	-0.104427	0.0317923	0.397089
Aim2	0.158995	0.0316864	0.397089
Arhgap21	0.0789216	0.0318522	0.397089
Ears2	-0.0680856	0.0317279	0.397089
Pop5	-0.146489	0.0318451	0.397089
Pprc1	0.0890195	0.0318512	0.397089
Zfp862-ps	0.0505972	0.0317792	0.397089
BC051142	0.150665	0.0319724	0.397655
Cr1l	-0.0985001	0.0319942	0.397655
Nr4a3	-0.524113	0.0320028	0.397655
Slc24a5	0.232267	0.0319669	0.397655
Dennd1a	0.0920985	0.0320324	0.397696
Actr6	-0.174245	0.0322397	0.398173
Cacna1b	0.136666	0.0321823	0.398173
Nalcn	0.0750729	0.0322551	0.398173
Slc23a2	0.131959	0.0322358	0.398173
Ubox5	0.127147	0.0322286	0.398173
Xndc1	0.126887	0.0321292	0.398173
Zfp385c	-0.116394	0.0322286	0.398173
Rpl37a	-0.149841	0.0323392	0.398885
Rrn3	0.0901253	0.032382	0.399088
Layn	0.169101	0.0324162	0.399183
Brsk2	0.0653462	0.0324803	0.399406
Cd9	-0.140607	0.032513	0.399406
Mrpl44	0.0803795	0.0325135	0.399406
Apol10b	0.163808	0.0327944	0.399515
Cox16	-0.208853	0.0327754	0.399515
Dnajc16	0.0741794	0.032795	0.399515
Eif3f	0.160072	0.0326457	0.399515
Nostrin	-0.2761	0.0325731	0.399515
Pik3r1	-0.0887041	0.0325881	0.399515
Polr3e	-0.126551	0.0326965	0.399515
Slc35g2	-0.136384	0.0326723	0.399515
Sned1	0.25442	0.032813	0.399515
Tfcp2	0.0930633	0.0326625	0.399515
Tmem179b	-0.153442	0.0327359	0.399515
Rictor	0.0974346	0.0329174	0.400143
Tipin	0.212447	0.0329095	0.400143
Mrpl52	-0.146174	0.0329803	0.400584
Sema3e	-0.215878	0.0331076	0.401809
Cyhr1	-0.0979494	0.0331878	0.401814
Dock9	0.243612	0.0331354	0.401814
Foxred1	0.0710168	0.033173	0.401814
Acin1	-0.091612	0.0333069	0.402611
Slc22a8	0.239529	0.0332898	0.402611
Gns	0.0817981	0.0334392	0.403888
AA465934	-0.246807	0.0335399	0.404232
Fip1l1	-0.0784343	0.0335197	0.404232
Strbp	0.12535	0.0335479	0.404232
Apc2	0.148734	0.0337145	0.404627
Bcar3	-0.133495	0.0337076	0.404627
Gsk3b	0.0972845	0.0336868	0.404627
Rnf146	-0.0785994	0.0336285	0.404627
St6galnac4	-0.102856	0.0336438	0.404627
Tmem198b	0.122699	0.033776	0.405045
C330013E15Rik	0.27039	0.0338351	0.405261
Fxyd1	-0.213573	0.0338477	0.405261
0610010F05Rik	0.0905127	0.0339407	0.406053
Aamdc	-0.181778	0.0341738	0.407251
Cdk4	-0.0703132	0.0341754	0.407251
Cpeb3	0.123849	0.0342036	0.407251
Hmgn1	-0.120898	0.0341643	0.407251
Mafk	-0.148447	0.0342416	0.407251
Nabp1	-0.143013	0.0342081	0.407251
Rps6kb1	0.067858	0.0342054	0.407251
Snapc4	0.112288	0.0342563	0.407251
Gm16287	0.0685588	0.0343669	0.407435
Mnt	0.148116	0.0345102	0.407435
Mtrf1l	-0.0872745	0.0344462	0.407435
Nat1	-0.256982	0.0343943	0.407435
Prmt10	0.116411	0.0345143	0.407435
Rrad	-0.711371	0.0343801	0.407435
Tatdn1	0.149738	0.0344931	0.407435
Tubd1	-0.136965	0.0344253	0.407435
Zfand1	0.124407	0.0343302	0.407435
Ece1	0.0981711	0.034579	0.407881
Pdzrn3	-0.137647	0.0346115	0.407946
Trp53	0.0810498	0.0346717	0.408338
4930481A15Rik	-0.228689	0.0349189	0.408775
Cep192	0.0907037	0.0350484	0.408775
Cldn10	-0.225178	0.0352494	0.408775
Eapp	-0.124487	0.0348482	0.408775
Fam178b	-0.428314	0.034841	0.408775
Fmo2	0.369366	0.0348447	0.408775
Gbp11	0.155076	0.0349689	0.408775
Hr	-0.18282	0.0351087	0.408775
Kctd10	-0.0853161	0.035209	0.408775
Lincppara	0.27267	0.0349368	0.408775
Nedd8	-0.131762	0.0348101	0.408775
Nfat5	0.147235	0.0351697	0.408775
Sema4b	0.166039	0.0351228	0.408775
Sft2d1	-0.127901	0.0351791	0.408775
Sox2	0.158711	0.0352306	0.408775
Stk16	-0.0677783	0.0351619	0.408775
Tmem231	-0.166573	0.0351884	0.408775
Trib2	0.0981967	0.0348129	0.408775
Tvp23a	0.104722	0.0351388	0.408775
Ubqln4	-0.0576927	0.0350124	0.408775
Pex16	-0.131085	0.0354544	0.409592
Polr2c	-0.072885	0.0354525	0.409592
Rft1	0.0948561	0.0353555	0.409592
Slc44a2	0.103592	0.0354554	0.409592
Zfp36l2	0.28913	0.0354252	0.409592
C1qb	-0.239769	0.0355187	0.409773
Carkd	-0.0969523	0.0355252	0.409773
Hexim1	-0.141643	0.0356111	0.410451
Gimap8	0.0824318	0.0359236	0.411634
Pfkfb2	0.0803476	0.0358486	0.411634
Psmg1	-0.126457	0.0358841	0.411634
Pten	0.091592	0.0357683	0.411634
Rbm15	-0.126453	0.0359556	0.411634
Slc4a8	0.124393	0.0359224	0.411634
Slc6a6	0.176124	0.0359587	0.411634
Snrpd1	-0.13694	0.0357528	0.411634
Srebf1	0.192543	0.0359047	0.411634
Tbc1d9	0.112942	0.0359937	0.411722
Sesn2	0.126356	0.03603	0.411826
Vcl	-0.143685	0.0360619	0.411879
Primpol	0.125631	0.0361398	0.412457
A330049N07Rik	0.308498	0.0363647	0.412533
Atrx	0.100626	0.036353	0.412533
Bambi	-0.093205	0.0362268	0.412533
Gm5086	0.117292	0.0362651	0.412533
Palb2	0.110006	0.0362616	0.412533
Rpe	-0.180537	0.0363625	0.412533
Sbk1	-0.140101	0.0363323	0.412533
Zfp664	-0.0735828	0.0363182	0.412533
Fry	0.11353	0.036415	0.412794
Sik1	-0.260286	0.0364712	0.413121
Map3k8	-0.140459	0.036512	0.413274
B630005N14Rik	-0.13387	0.0365683	0.413421
Nt5c	-0.0918831	0.0365796	0.413421
Ccdc62	0.108643	0.0367076	0.414248
Selk	-0.101045	0.03669	0.414248
Pea15a	-0.116973	0.0368962	0.416065
Sdc4	-0.155748	0.0370097	0.417035
Emd	-0.0546892	0.0370419	0.417087
Apobec2	-0.23602	0.0371435	0.417609
Imp4	-0.151773	0.0371398	0.417609
Banf1	-0.0907862	0.0372621	0.418113
Tm2d2	-0.0943618	0.0372298	0.418113
Xylt2	0.151619	0.0372713	0.418113
Eif4b	0.0936004	0.0373781	0.419
2310045N01Rik	-0.100398	0.0374123	0.419074
Greb1l	0.156491	0.0374627	0.419327
Brk1	-0.100181	0.0375741	0.420263
Mbp	-0.149492	0.0376062	0.420312
Sord	0.119376	0.0376973	0.421018
Eps15l1	0.149253	0.0377298	0.421045
Gid8	0.0641545	0.0377554	0.421045
B3gnt6	0.168762	0.0378345	0.421306
Spcs2	-0.0810412	0.0378247	0.421306
Naa50	-0.105719	0.0380585	0.423488
C2cd4b	-0.269415	0.0381653	0.424365
Akap1	0.0915417	0.0383452	0.425543
Cyp4f17	0.232042	0.0383039	0.425543
Zfp369	-0.0812392	0.0383558	0.425543
A330015K06Rik	0.221721	0.0392426	0.425937
Adgrg1	-0.112855	0.0393817	0.425937
Afmid	0.204504	0.0387364	0.425937
Arfgef3	0.173374	0.0392867	0.425937
BC037032	0.0705257	0.038509	0.425937
Bora	0.124471	0.0392316	0.425937
Brap	0.0589462	0.0395161	0.425937
Cacna1d	0.091423	0.0386976	0.425937
Ccdc88c	0.0963493	0.0390033	0.425937
Celsr2	0.186346	0.0390601	0.425937
Ddost	-0.08498	0.0395124	0.425937
Ddx49	0.0925234	0.0396554	0.425937
Dnajb6	-0.0865767	0.0387144	0.425937
Dusp18	-0.170903	0.0390724	0.425937
Eif5	0.0999773	0.0390052	0.425937
Erap1	0.160473	0.0387684	0.425937
Fam214b	0.0974311	0.0393151	0.425937
Glb1	0.126834	0.0386016	0.425937
Kif6	0.18104	0.0395636	0.425937
Klhl24	0.101325	0.0396478	0.425937
Lamc1	0.152442	0.0394401	0.425937
Larp4b	0.0676402	0.0392669	0.425937
Las1l	-0.102822	0.0396845	0.425937
Ldha	-0.143386	0.0395105	0.425937
Ldlr	0.193244	0.0392133	0.425937
Lefty1	0.215482	0.0389026	0.425937
Mrfap1	-0.0990919	0.0386105	0.425937
Mrpl36	-0.11574	0.0387349	0.425937
Nup35	-0.117769	0.0388316	0.425937
Olfr613	0.0613759	0.0396726	0.425937
Ovgp1	0.141798	0.038722	0.425937
Pak2	-0.073104	0.0396869	0.425937
Pgbd1	-0.096366	0.0385117	0.425937
Pls1	0.147291	0.0391575	0.425937
Rab10	-0.059487	0.0389915	0.425937
Slc25a53	-0.108811	0.0384491	0.425937
Syne2	0.0916522	0.039589	0.425937
Tango6	0.0862597	0.0395958	0.425937
Tbxa2r	0.183903	0.0388839	0.425937
Tmem101	-0.115812	0.0390375	0.425937
Ttf1	-0.131642	0.0393386	0.425937
Ube2w	-0.0925442	0.0395553	0.425937
Vopp1	-0.156357	0.0396633	0.425937
Zfp354c	0.141369	0.0390178	0.425937
Zfp688	0.170899	0.0390253	0.425937
Zmym2	0.0816343	0.0394037	0.425937
4930520O04Rik	0.234349	0.0397821	0.426656
Cpsf7	-0.0545528	0.0398486	0.427066
Astn1	0.091329	0.0399379	0.4276
Cd93	-0.205044	0.039955	0.4276
2610318N02Rik	-0.193132	0.040124	0.427732
Atp13a4	-0.0901917	0.040137	0.427732
Chst3	-0.16745	0.0400216	0.427732
Cln6	0.14763	0.0400336	0.427732
Ogfr	-0.0897592	0.0400893	0.427732
Rala	-0.097726	0.0400974	0.427732
Gstm5	-0.138757	0.0402135	0.427944
Rad9b	0.144719	0.0402027	0.427944
Spata33	-0.292723	0.0402454	0.427982
Stxbp3	0.105176	0.0402757	0.428004
Plekhb1	-0.104693	0.0403395	0.42838
2810442N19Rik	0.196314	0.04043	0.42843
Aspdh	0.18555	0.0403768	0.42843
Dpyd	0.127158	0.0404705	0.42843
Kdsr	0.0870305	0.0404858	0.42843
Ndufa6	-0.133869	0.0404686	0.42843
Srrm2	0.173039	0.0405323	0.428622
Fam114a2	-0.11076	0.0406144	0.42919
Dnah7b	0.0798965	0.0406565	0.429334
6330418K02Rik	-0.166425	0.0408239	0.42949
Ccdc61	-0.205774	0.0408038	0.42949
Diap2	0.121361	0.0407007	0.42949
Ehhadh	0.154841	0.0408416	0.42949
Gm8234	0.161137	0.0407639	0.42949
Rptor	0.082806	0.0408228	0.42949
Hist2h2bb	-0.266	0.0409167	0.42975
Vwa8	0.12466	0.0409232	0.42975
Cnih4	-0.0788597	0.0409849	0.429801
Sh3gl1	-0.144007	0.0409635	0.429801
Adap1	-0.0872701	0.0414023	0.429826
Aldob	0.134838	0.0413082	0.429826
Ankrd39	0.124715	0.041672	0.429826
Arid1a	0.118739	0.0412737	0.429826
B230354K17Rik	-0.103865	0.0413946	0.429826
Casp6	-0.161022	0.0412414	0.429826
Ccdc71	-0.0906524	0.0416415	0.429826
Cux2	0.130746	0.0417703	0.429826
Dennd2a	-0.130641	0.041619	0.429826
Dnajb1	-0.340493	0.0411881	0.429826
Elmod2	-0.0810375	0.0416829	0.429826
Epb4.1l1	0.0748698	0.0410266	0.429826
Gm13547	0.197382	0.0417283	0.429826
Ifi47	0.263008	0.0410699	0.429826
Klf3	0.155526	0.0412175	0.429826
Ltn1	0.112197	0.0415599	0.429826
Lyst	0.117343	0.0412729	0.429826
Myo5a	0.13438	0.041157	0.429826
Nat10	0.0718018	0.0415914	0.429826
Nup214	0.0927396	0.0411775	0.429826
Pcdhac1	0.14987	0.041549	0.429826
Rbm7	-0.0945867	0.0415764	0.429826
Rsf1	0.0903868	0.0417399	0.429826
Scube2	0.088465	0.0414713	0.429826
Tomm6	-0.137566	0.041285	0.429826
Ugt8a	-0.291048	0.0415841	0.429826
Zfp442	-0.157145	0.0417227	0.429826
Zfyve16	0.0872009	0.0417831	0.429826
Nup210	0.0883158	0.0419168	0.430908
Eif1	-0.0982324	0.0419497	0.430953
Rhbdl2	-0.21133	0.0420018	0.431006
Snx19	0.0829311	0.0420118	0.431006
Nit1	-0.118372	0.0421206	0.431829
Dcaf12	-0.0964023	0.0422107	0.431875
Nat2	0.182927	0.0421856	0.431875
Prrc2c	0.183112	0.0421868	0.431875
Ep300	0.115584	0.0422532	0.431987
Tmem74	0.143108	0.0422789	0.431987
Adam17	-0.106603	0.042337	0.432289
C1qc	-0.19705	0.0423662	0.432295
Shisa5	-0.121291	0.0424613	0.432974
Tns2	0.144527	0.0424926	0.433
Mlh3	-0.10756	0.0425832	0.433632
Cul5	0.0808076	0.0426225	0.433739
Ambra1	0.0742447	0.042657	0.433799
Ccl27a	-0.156596	0.0431439	0.43382
Chchd3	-0.137276	0.0429743	0.43382
Dynll2	-0.0732519	0.0431443	0.43382
G630025P09Rik	0.136506	0.0430916	0.43382
Gpr89	-0.0982261	0.0431468	0.43382
Hirip3	0.136166	0.0428487	0.43382
Katnb1	0.0785144	0.0430557	0.43382
Krt10	-0.116492	0.0427786	0.43382
Lman2	-0.0884638	0.0428391	0.43382
Map2k7	0.069985	0.0429546	0.43382
Mast1	0.164519	0.0431016	0.43382
Mastl	0.0868847	0.0427837	0.43382
Nmu	-0.179973	0.0430199	0.43382
Psmb9	0.320964	0.0429928	0.43382
Rnf125	-0.195703	0.0429507	0.43382
Snx2	-0.0963463	0.0430554	0.43382
Trpc2	0.234715	0.0427778	0.43382
Tmem205	-0.124739	0.0432007	0.434074
Pipox	0.127107	0.0432653	0.434434
Coro7	0.126968	0.0432988	0.434482
Sox14	0.37153	0.0433314	0.434521
Sdhc	-0.0565474	0.0434062	0.434983
Lsm14a	-0.0682278	0.0435392	0.435161
Rccd1	0.0886264	0.0435181	0.435161
Smad2	0.0758834	0.043514	0.435161
Sox9	0.161403	0.0434802	0.435161
Lamtor1	-0.0894513	0.043573	0.435212
Il4ra	-0.0915118	0.0436422	0.435328
Nwd1	-0.144614	0.0436416	0.435328
Hectd1	0.0910977	0.0437298	0.435915
Calca	-0.328819	0.0438292	0.4364
Fgf5	0.139976	0.0438501	0.4364
Tmem45a	-0.162379	0.0438651	0.4364
C1qtnf1	0.123827	0.0439033	0.436493
Bsg	-0.0870524	0.0439582	0.43652
Rgl3	0.132114	0.0439637	0.43652
Rnf139	-0.0529215	0.0440278	0.436869
Ccdc109b	-0.186761	0.0441958	0.436956
Cnnm2	0.116597	0.044235	0.436956
Dcp2	0.0815647	0.0442091	0.436956
Ecd	-0.0657844	0.0442245	0.436956
Gnb2l1	-0.0880407	0.0440731	0.436956
Hebp1	-0.170572	0.0441223	0.436956
St13	-0.153964	0.0442388	0.436956
Tpr	0.10311	0.0443146	0.437419
Cdip1	-0.0646276	0.0443604	0.437585
Exo5	0.142196	0.0445434	0.438956
N6amt2	-0.16448	0.0445574	0.438956
Reep4	-0.128331	0.0446929	0.440004
Asap2	0.0762642	0.0447434	0.440191
Dad1	-0.16426	0.0447701	0.440191
Hspe1	-0.26244	0.0448285	0.440479
Yaf2	-0.0514871	0.0448657	0.440558
Ccdc73	-0.0732052	0.0449336	0.440939
Men1	-0.0633057	0.0449854	0.44116
Tram1l1	-0.103496	0.0450722	0.441725
Fcgr3	-0.194448	0.0451182	0.44189
Cdyl2	-0.0736241	0.0452153	0.442268
Usp54	-0.0991818	0.0452086	0.442268
Araf	-0.0755057	0.0452558	0.442378
Rer1	-0.0689693	0.0453586	0.443096
Notch1	0.131415	0.045444	0.443358
Rbm24	-0.152611	0.0454171	0.443358
Hspb11	-0.229678	0.045533	0.443389
Ino80e	-0.125466	0.0455225	0.443389
Lpcat2	0.11948	0.0455352	0.443389
Ttc13	0.141285	0.0455689	0.443431
Phactr4	0.112499	0.0456561	0.443995
Bid	0.183698	0.045693	0.444068
Pbxip1	-0.0532736	0.0457299	0.444141
Chd1	0.112944	0.0459029	0.445535
Tmem57	0.0773356	0.0459926	0.446119
Mgea5	-0.0593143	0.0460353	0.446247
Serpinh1	-0.269307	0.0461396	0.446972
Tspan5	-0.126177	0.0461885	0.447159
Rftn2	-0.135076	0.0462282	0.447257
Inhba	-0.211757	0.0463142	0.447802
3300002I08Rik	-0.290985	0.0463477	0.44784
Ube3c	0.10153	0.0464295	0.448344
Rab40b	-0.19692	0.0464683	0.448433
Ndufa8	-0.0588314	0.0465128	0.448529
Samsn1	0.151943	0.0465578	0.448529
Xntrpc	-0.263417	0.0465673	0.448529
Tprkb	-0.105998	0.0466876	0.449099
Vamp3	-0.0819761	0.0467156	0.449099
Zfp706	-0.0710288	0.0467038	0.449099
Cdh18	0.137455	0.046796	0.449586
1500015L24Rik	0.281408	0.0468721	0.449792
Ocrl	0.136855	0.0468769	0.449792
Tomm70a	0.072507	0.04693	0.450016
Gli1	0.283467	0.047176	0.451686
Inpp5k	0.119864	0.0471937	0.451686
Pes1	-0.0580003	0.0471741	0.451686
Cmklr1	-0.134438	0.04727	0.4519
Pex13	-0.0986802	0.0472759	0.4519
Fkbp10	0.145047	0.0473555	0.452375
Phc1	-0.0796617	0.0474039	0.452552
Tubb2b	-0.124108	0.047489	0.453078
P4ha1	-0.282018	0.0475767	0.453628
Akap8	0.108805	0.0476645	0.45418
Elovl6	-0.0982546	0.0479381	0.454415
Frmd4a	-0.0866547	0.0477366	0.454415
Large	0.0725221	0.0477865	0.454415
2021-03-07	0.163559	0.0477796	0.454415
Nprl3	0.120618	0.0478653	0.454415
Pign	0.111593	0.0479419	0.454415
Prpf38b	-0.133005	0.0479597	0.454415
Spin4	0.0693719	0.0478463	0.454415
Thsd1	0.121505	0.0479177	0.454415
Llph	-0.127085	0.0480499	0.454985
Omd	-0.235922	0.0480894	0.455074
Mef2a	0.15355	0.0481306	0.455129
Ppox	0.146544	0.0481555	0.455129
Edf1	-0.0851137	0.048195	0.455219
Mkks	-0.166544	0.0482695	0.455637
Spaca6	0.19207	0.0483254	0.455881
Dhfr	0.117808	0.0485063	0.457302
Atr	0.123651	0.0486179	0.457498
Rtkn	-0.118545	0.0486089	0.457498
Vps4b	0.0664448	0.0486106	0.457498
Arhgap44	0.0995982	0.0486737	0.457735
BC028528	0.253119	0.0487036	0.457735
Pfkl	-0.0916259	0.0487512	0.457898
Fnip1	0.113052	0.0488603	0.45825
Nono	-0.086967	0.0488796	0.45825
Prkab2	0.145973	0.0488338	0.45825
H2-DMb1	0.234687	0.0489213	0.458357
Kpnb1	0.066928	0.0491004	0.458934
Ptpra	-0.0572759	0.0490887	0.458934
Srrt	-0.0921067	0.0490438	0.458934
Thbs2	0.147396	0.0491043	0.458934
Lias	0.119099	0.0491453	0.459034
Amot	-0.0881459	0.0492798	0.459713
Pdpr	0.120281	0.0492946	0.459713
Slc7a6os	0.155303	0.0493092	0.459713
Morn5	-0.202099	0.0493722	0.460016
Gareml	0.128718	0.0494319	0.460148
Xylb	0.157949	0.0494471	0.460148
Dhtkd1	0.125662	0.0495755	0.460864
Gapvd1	0.0459858	0.0495851	0.460864
2810013P06Rik	-0.137912	0.0496759	0.460925
Myh6	0.165504	0.0496541	0.460925
Rbm4b	-0.176146	0.0496831	0.460925
Gzmm	-0.152504	0.0497162	0.46095
Becn1	-0.0619058	0.0498516	0.461499
Rif1	0.103929	0.0498671	0.461499
Rnf144a	-0.122199	0.0498309	0.461499
Efhc1	0.145718	0.0499657	0.461964
Tsg101	0.0448713	0.0499927	0.461964

## Sheet: LR_SelfAdministeredCocaine_vs_
Gene.Symbol	Log2FoldChange	pValue	FDR
C1ql2	0.975938	0.00831769	0.988852
Spp1	0.759954	0.0486978	0.988852
Gcg	0.605056	0.0243609	0.988852
C1ql4	0.587525	0.0203772	0.988852
Pou4f1	0.521224	0.0424548	0.988852
Htr1d	0.491541	0.00728619	0.988852
Nefl	0.485683	0.0318067	0.988852
Cck	0.467951	0.0305358	0.988852
Gjb1	0.431397	0.00780751	0.988852
Gm2115	0.405287	0.0402801	0.988852
Esrrb	0.397179	0.0176546	0.988852
Spata33	0.384237	0.000373692	0.988852
Tstd1	0.381933	0.0422928	0.988852
Vwa7	0.369369	0.0288274	0.988852
Vip	0.361711	0.011351	0.988852
Kcnab1	0.360871	0.0488562	0.988852
Cxcl13	0.35699	0.0489349	0.988852
Cckbr	0.35584	0.0198963	0.988852
Sgpp2	0.346682	0.0113699	0.988852
Hapln2	0.346175	0.0202974	0.988852
Dnajc22	0.334581	0.00913021	0.988852
Dao	0.332973	0.0366615	0.988852
Hebp2	0.324399	0.0468774	0.988852
Agmat	0.324146	0.0158728	0.988852
Npw	0.321069	0.0124374	0.988852
Nipal4	0.320742	0.000761477	0.988852
Hsd17b14	0.320693	0.0253493	0.988852
Kcnc2	0.31998	0.0105659	0.988852
Adamts13	0.318858	0.017257	0.988852
Hist1h1e	0.304499	0.00145703	0.988852
Steap2	0.303028	0.0209196	0.988852
Cox7a1	0.302016	0.0456498	0.988852
Ferd3l	0.301227	0.0408367	0.988852
Cabp1	0.291195	0.0449411	0.988852
Trim36	0.29096	0.00522154	0.988852
Calcb	0.290799	0.0422957	0.988852
Sdsl	0.290263	0.0314428	0.988852
Esyt1	0.288268	0.0380488	0.988852
N4bp3	0.286034	0.035958	0.988852
Nkx2-9	0.285174	0.0112371	0.988852
Neurog2	0.284878	0.0201916	0.988852
Inhbb	0.280156	0.00681868	0.988852
Fam83d	0.279317	0.00724565	0.988852
Crhr1	0.278994	0.00910181	0.988852
Rnase1	0.278207	0.000356045	0.988852
Gm12070	0.277818	0.00727071	0.988852
Gm19461	0.277301	0.0493823	0.988852
Aven	0.277222	0.0122053	0.988852
Capn1	0.274673	0.0271682	0.988852
Tmem98	0.270563	0.00999794	0.988852
Amhr2	0.263595	0.00618531	0.988852
Iglon5	0.262835	0.0321834	0.988852
Fn3k	0.262822	0.0209713	0.988852
Pctp	0.261933	0.0112012	0.988852
4732416N19Rik	0.260838	0.00732894	0.988852
Fgf18	0.258661	0.0289422	0.988852
Tmprss5	0.25647	0.0245578	0.988852
Gm3219	0.255166	0.0237147	0.988852
H2afj	0.254734	0.0150079	0.988852
Cyp2s1	0.252468	0.0115908	0.988852
Nudt1	0.251283	0.0173421	0.988852
Cables2	0.246434	0.0423309	0.988852
Uncx	0.243252	0.00284912	0.988852
Rtn4rl2	0.242772	0.00541928	0.988852
Pacsin2	0.241394	0.0205612	0.988852
Colq	0.238392	0.0283815	0.988852
Fbxl8	0.238236	0.0154008	0.988852
AA467197	0.237749	0.0469229	0.988852
Hmg20b	0.237439	0.0215857	0.988852
Acan	0.237261	0.0203865	0.988852
Clgn	0.233828	0.0415551	0.988852
Anln	0.233708	0.0456002	0.988852
Slco3a1	0.233361	0.0351665	0.988852
4831407H17Rik	0.23228	0.0486458	0.988852
Emc9	0.231324	0.0266529	0.988852
Ank1	0.226445	0.0462481	0.988852
Apol8	0.22568	0.0461943	0.988852
Ngf	0.225328	0.00301818	0.988852
Ddt	0.224797	0.0173929	0.988852
Slc29a4	0.223713	0.0282543	0.988852
Car13	0.223455	0.0352368	0.988852
Spink10	0.223147	0.0408037	0.988852
Tpm2	0.223129	0.0242469	0.988852
Ly6g6f	0.222067	0.0108561	0.988852
Morn2	0.219231	0.0305818	0.988852
3632451O06Rik	0.218954	0.0310046	0.988852
4930519K11Rik	0.216058	0.0148487	0.988852
Agpat9	0.215908	0.0163438	0.988852
Acp6	0.214782	0.0160806	0.988852
Tspan17	0.2145	0.0264678	0.988852
Scly	0.214378	0.00886559	0.988852
Gpr83	0.214188	0.0388197	0.988852
St8sia5	0.212373	0.0210096	0.988852
Idnk	0.211899	0.00796509	0.988852
Rnpep	0.211759	0.0469245	0.988852
Atp8a2	0.209985	0.0213314	0.988852
Aifm1	0.209339	0.0471481	0.988852
Gm6981	0.209232	0.00482128	0.988852
Klhdc8a	0.2089	0.0210638	0.988852
Mrpl42	0.208253	0.0425019	0.988852
Hip1	0.207411	0.00249293	0.988852
Arhgef10	0.20635	0.00313843	0.988852
Irf3	0.203832	0.0273675	0.988852
Slc45a3	0.202344	0.0215071	0.988852
Phb	0.201932	0.0131577	0.988852
Mypop	0.200487	0.0439295	0.988852
Gm7271	0.2001	0.0344603	0.988852
Npas4	0.199617	0.0163489	0.988852
Dexi	0.199278	0.0408797	0.988852
Rangrf	0.199218	0.0334631	0.988852
Cmc2	0.195469	0.0326236	0.988852
Kif5b	0.194547	0.0405342	0.988852
Ndst3	0.193994	0.00594219	0.988852
Tnmd	0.193762	0.0225302	0.988852
Pola2	0.192404	0.00813614	0.988852
Emx2os	0.191446	0.0289306	0.988852
Dnlz	0.189958	0.0379252	0.988852
Sntb1	0.189502	0.0329975	0.988852
Ntn4	0.189446	0.00992164	0.988852
Mmel1	0.188126	0.00199479	0.988852
Gm15421	0.187491	0.0458608	0.988852
Stamos	0.187177	0.0450595	0.988852
Lpo	0.18496	0.00175573	0.988852
Metrnl	0.184749	0.016666	0.988852
Cpne8	0.183441	0.0494181	0.988852
Mrps21	0.18342	0.0245199	0.988852
Gstm7	0.183371	0.0115591	0.988852
4632428C04Rik	0.182742	0.0386969	0.988852
P2rx5	0.182492	0.0357809	0.988852
Hsd17b10	0.180732	0.0487377	0.988852
Gria3	0.179672	0.0321315	0.988852
Sacm1l	0.179569	0.0304356	0.988852
Mrps24	0.178779	0.0162023	0.988852
Ccdc28b	0.17866	0.0264495	0.988852
Rassf7	0.178489	0.00617471	0.988852
Med18	0.177532	0.0226946	0.988852
Folh1	0.177018	0.0154439	0.988852
Ppapdc3	0.17621	0.0165804	0.988852
2310069G16Rik	0.175616	0.0161776	0.988852
C030037D09Rik	0.17508	0.0469351	0.988852
Setd8	0.174181	0.0491373	0.988852
Pagr1a	0.173962	0.012361	0.988852
Popdc3	0.173913	0.031866	0.988852
1110019D14Rik	0.173709	0.0293447	0.988852
Sertad3	0.173611	0.0389558	0.988852
Slc36a1	0.173019	0.0492252	0.988852
S1pr2	0.172107	0.00203707	0.988852
Sirt4	0.171941	0.0316315	0.988852
Pla2g5	0.171372	0.0470186	0.988852
Snrnp25	0.170885	0.0478907	0.988852
Tmem218	0.170867	0.047956	0.988852
4930481A15Rik	0.170592	0.0436288	0.988852
Sh3bp5l	0.170113	0.0280961	0.988852
Dnase1	0.168503	0.0199597	0.988852
3110002H16Rik	0.167848	0.019336	0.988852
Pus1	0.167661	0.0352649	0.988852
Plcl1	0.167242	0.0110244	0.988852
1700037C18Rik	0.165253	0.0199491	0.988852
Efcab9	0.16525	0.0200454	0.988852
Fggy	0.164943	0.0282577	0.988852
Megf11	0.16494	0.0249519	0.988852
Slc25a29	0.164305	0.0262965	0.988852
Fam96b	0.162543	0.0489148	0.988852
Timmdc1	0.162102	0.0193256	0.988852
Pank4	0.16185	0.00965996	0.988852
Adra1b	0.161834	0.0162423	0.988852
Tcaf2	0.16014	0.0466802	0.988852
Vasp	0.158689	0.0180399	0.988852
Krtcap2	0.158168	0.0376691	0.988852
Ndufa12	0.158077	0.0481539	0.988852
B9d1	0.157514	0.0229894	0.988852
Arhgap10	0.157437	0.00436583	0.988852
Nudt12	0.156817	0.0203799	0.988852
B3gnt4	0.154689	0.0120159	0.988852
Rassf8	0.153989	0.0405837	0.988852
Arhgef6	0.152476	0.0357627	0.988852
Tuft1	0.151871	0.0316075	0.988852
Tdrp	0.151631	0.0461453	0.988852
Pou3f4	0.150821	0.0427738	0.988852
Ank3	0.150124	0.0302696	0.988852
Irf9	0.149486	0.0119791	0.988852
C2cd2	0.149389	0.0427977	0.988852
Tsfm	0.149144	0.0170663	0.988852
Uts2r	0.148714	0.0134739	0.988852
Bcat1	0.148522	0.0490906	0.988852
4921531C22Rik	0.147882	0.0356608	0.988852
Dok5	0.147347	0.0414495	0.988852
Dysf	0.146889	0.023484	0.988852
Timm10	0.146634	0.0311676	0.988852
Kctd3	0.146221	0.0143766	0.988852
Tuba8	0.145646	0.00812889	0.988852
Rmdn3	0.145301	0.0330797	0.988852
Ccdc91	0.14454	0.0432578	0.988852
Brip1os	0.143544	0.00797013	0.988852
Taco1	0.143487	0.0271777	0.988852
Tubgcp4	0.140933	0.0422789	0.988852
Mlec	0.14064	0.0422796	0.988852
Crip3	0.14054	0.0363612	0.988852
Tango2	0.140384	0.0210841	0.988852
9230114K14Rik	0.140052	0.047519	0.988852
Tubgcp5	0.137769	0.0284174	0.988852
Exoc3l4	0.136349	0.0498887	0.988852
Grin3b	0.136292	0.0269371	0.988852
Lekr1	0.135994	0.0454844	0.988852
Hspa1l	0.135261	0.023854	0.988852
Tmem150c	0.134967	0.0125773	0.988852
Scube1	0.133378	0.0292332	0.988852
Plekhh2	0.132992	0.0200599	0.988852
Angel1	0.132879	0.00180224	0.988852
Mut	0.132658	0.0367527	0.988852
Nnt	0.131966	0.0215544	0.988852
Foxp2	0.13186	0.0498831	0.988852
Spice1	0.130995	0.0454902	0.988852
Dpf3	0.130751	0.00707411	0.988852
Skiv2l2	0.130574	0.0428247	0.988852
D930048N14Rik	0.128382	0.0331704	0.988852
Ttl	0.127359	0.0473752	0.988852
Iqcc	0.126823	0.00811575	0.988852
D430042O09Rik	0.125954	0.00780289	0.988852
Tmem132c	0.124349	0.0323092	0.988852
Sigmar1	0.124307	0.0234633	0.988852
Edem2	0.124189	0.019209	0.988852
Nfe2l1	0.123942	0.0409704	0.988852
Spats2	0.123532	0.0382862	0.988852
Rfc2	0.123491	0.049023	0.988852
Prr13	0.123141	0.0178953	0.988852
Kcnk10	0.121049	0.0425445	0.988852
Hpn	0.120734	0.0216521	0.988852
Clmp	0.119453	0.0310361	0.988852
Plekha6	0.119301	0.0288615	0.988852
Lrrc71	0.119264	0.0183721	0.988852
Gm10754	0.118429	0.0126473	0.988852
Tdrd3	0.117511	0.0398252	0.988852
Clvs2	0.11717	0.0440803	0.988852
Mrap2	0.117143	0.0328898	0.988852
Zcchc17	0.117139	0.0400495	0.988852
Polr3b	0.116996	0.0300221	0.988852
Ptchd4	0.116662	0.0358269	0.988852
Fbxo18	0.115946	0.0464229	0.988852
Gdpgp1	0.115531	0.0225283	0.988852
Tspan31	0.115346	0.0489957	0.988852
Pex10	0.114964	0.00757047	0.988852
Yipf1	0.114652	0.0323455	0.988852
Urod	0.114641	0.0322114	0.988852
Fam110c	0.114118	0.016448	0.988852
Stoml2	0.114056	0.0176946	0.988852
Thap1	0.113098	0.0426597	0.988852
Mrpl45	0.112824	0.0352082	0.988852
Mapk8ip1	0.112039	0.0452551	0.988852
Klhl20	0.111594	0.029945	0.988852
Mettl14	0.111581	0.0367948	0.988852
Prep	0.111013	0.0239468	0.988852
Gm3435	0.110254	0.00453074	0.988852
Ecd	0.108583	0.0170213	0.988852
Pcca	0.108521	0.0285587	0.988852
Zbtb4	0.10829	0.0404765	0.988852
Cchcr1	0.107994	0.0323626	0.988852
Rap1gap2	0.107874	0.0252245	0.988852
Tmco1	0.107341	0.0481346	0.988852
Myh10	0.105981	0.0372138	0.988852
Timm50	0.105209	0.0345304	0.988852
Bean1	0.104849	0.0295993	0.988852
Terf1	0.103732	0.00661981	0.988852
Maneal	0.103534	0.0293839	0.988852
Rabgef1	0.103406	0.0335726	0.988852
Hdlbp	0.102945	0.0364302	0.988852
Psen1	0.102736	0.0304416	0.988852
Gm5820	0.1027	0.00405607	0.988852
Slc25a42	0.102211	0.0484078	0.988852
Senp3	0.101803	0.0455795	0.988852
Sdccag8	0.100948	0.044075	0.988852
Depdc5	0.100582	0.0307621	0.988852
Mlh3	0.100308	0.0461194	0.988852
0610010B08Rik	0.100122	0.0387824	0.988852
Bach2	0.0998131	0.0467984	0.988852
Idh3g	0.0997924	0.0205882	0.988852
Lmod1	0.0994729	0.0276109	0.988852
Adal	0.0991821	0.0460796	0.988852
Cep290	0.097971	0.047011	0.988852
Cep57l1	0.0978862	0.0489185	0.988852
Cog8	0.0975835	0.0159338	0.988852
Pyroxd1	0.0971942	0.021092	0.988852
Ceacam1	0.0971358	0.00446229	0.988852
Dync1i1	0.0960654	0.0495753	0.988852
Cdc42bpa	0.0941829	0.02659	0.988852
Exosc7	0.0939755	0.0424634	0.988852
Recql	0.0924463	0.0477789	0.988852
Arhgef18	0.0924192	0.025479	0.988852
Helb	0.0921452	0.0433241	0.988852
Leo1	0.0918409	0.0395247	0.988852
Rprd1a	0.0913721	0.0226889	0.988852
Golga4	0.0911485	0.00620586	0.988852
Ppip5k1	0.0898757	0.0256954	0.988852
Tmod3	0.0866101	0.036674	0.988852
Pmepa1	0.0858734	0.0462782	0.988852
Chd1l	0.0857198	0.0310355	0.988852
Clec16a	0.0850416	0.0400747	0.988852
Mfsd9	0.084958	0.031262	0.988852
Mafa	0.0845333	0.0452529	0.988852
Ndufaf3	0.0833335	0.0392696	0.988852
Tango6	0.0812389	0.0479707	0.988852
Tars	0.0805366	0.0359881	0.988852
Gpr108	0.0805092	0.0283451	0.988852
Zfp937	0.0780435	0.0421834	0.988852
Tmem183a	0.0777805	0.0169982	0.988852
Usp8	0.0776877	0.0367687	0.988852
Acat1	0.0767299	0.0397426	0.988852
Ccdc137	0.0757541	0.0305032	0.988852
Supv3l1	0.0756634	0.029905	0.988852
Rrm1	0.0756453	0.0393185	0.988852
Napg	0.0746428	0.0440077	0.988852
1110051M20Rik	0.0738809	0.0181514	0.988852
Fam20b	0.0736244	0.0368505	0.988852
BC055324	0.0732505	0.0262916	0.988852
Met	0.0714777	0.0396389	0.988852
Khnyn	0.0707185	0.00166088	0.988852
AI317395	0.0703599	0.0288924	0.988852
Ccpg1	0.066343	0.0262202	0.988852
Cttn	0.0580737	0.0345205	0.988852
Slc39a9	0.0573009	0.0411158	0.988852
Gm3414	0.0557002	0.0323691	0.988852
Vps39	0.0533939	0.0348848	0.988852
Cpsf2	0.0519489	0.0361622	0.988852
Nelfb	-0.0545198	0.0362372	0.988852
Cstf2t	-0.0565726	0.0318777	0.988852
Smim14	-0.0569609	0.00473959	0.988852
Hp1bp3	-0.0577363	0.0365717	0.988852
Gorasp2	-0.0639406	0.0452779	0.988852
Slc11a2	-0.06395	0.0207833	0.988852
Lcmt1	-0.0650714	0.0403215	0.988852
Gpd1l	-0.0651099	0.0333068	0.988852
Cbx7	-0.0653932	0.0427789	0.988852
Tbpl1	-0.0662302	0.0114099	0.988852
Dusp8	-0.0665419	0.00331937	0.988852
Man1b1	-0.0697168	0.0485821	0.988852
Usp36	-0.0710851	0.0462359	0.988852
Golt1b	-0.0740966	0.0489521	0.988852
Zfp2	-0.0741871	0.010905	0.988852
Fkbp1a	-0.0746955	0.0476783	0.988852
Mndal	-0.0747063	0.0329826	0.988852
Prnp	-0.074921	0.015858	0.988852
L3mbtl4	-0.0766838	0.0403028	0.988852
Setd5	-0.0793316	0.0340383	0.988852
Trim44	-0.0801386	0.0425198	0.988852
Slc30a4	-0.0807321	0.0360261	0.988852
Zfp202	-0.0810148	0.0199224	0.988852
Lsm14b	-0.0821858	0.0165295	0.988852
Zbtb33	-0.0827152	0.0491327	0.988852
Purb	-0.08287	0.0329227	0.988852
Robo3	-0.0843786	0.035761	0.988852
Rtf1	-0.0844164	0.0246563	0.988852
Tjp2	-0.0845732	0.0114313	0.988852
Tapt1	-0.0846119	0.00969224	0.988852
Mypn	-0.0854714	0.044667	0.988852
Mtpn	-0.086196	0.0474385	0.988852
Ccnb2	-0.0864873	0.0191575	0.988852
Ccdc82	-0.0866391	0.0295731	0.988852
Tsr2	-0.086924	0.00858126	0.988852
Pik3r1	-0.087629	0.0476656	0.988852
Fhl1	-0.0877076	0.00438739	0.988852
Msl2	-0.0890674	0.00985569	0.988852
Pum2	-0.0891035	0.0286365	0.988852
Fbxl17	-0.0891553	0.0229422	0.988852
Pwp1	-0.0892754	0.0456499	0.988852
Hdgfrp3	-0.0895697	0.021267	0.988852
Dtwd2	-0.0896341	0.0424684	0.988852
Cbll1	-0.0897138	0.0412424	0.988852
D1Ertd622e	-0.090115	0.0475213	0.988852
Gm5086	-0.0901522	0.0408815	0.988852
Luc7l2	-0.0901569	0.0201085	0.988852
Ids	-0.0904151	0.0460026	0.988852
Mterf4	-0.0905392	0.0188094	0.988852
Atp1b3	-0.0909958	0.0215175	0.988852
Aco1	-0.0911175	0.0269682	0.988852
Fam124a	-0.0912617	0.0302946	0.988852
Wac	-0.0913231	0.0134124	0.988852
Ercc8	-0.0914828	0.0272694	0.988852
Rnf2	-0.0920271	0.0404552	0.988852
Dpm1-adnp	-0.0929894	0.0123895	0.988852
Gm9899	-0.0932075	0.0188611	0.988852
Zfp956	-0.0937274	0.0371302	0.988852
Ccnj	-0.0938909	0.0425685	0.988852
Cdk5r1	-0.094895	0.0410598	0.988852
Mlxip	-0.0950768	0.04021	0.988852
Ccny	-0.0957559	0.00190367	0.988852
Tacc2	-0.0958638	0.017762	0.988852
Pde3b	-0.095894	0.0358235	0.988852
Nup93	-0.0958973	0.0285635	0.988852
Rorb	-0.0962772	0.0363876	0.988852
Zbtb32	-0.0968929	0.0141517	0.988852
Strn4	-0.0969808	0.028512	0.988852
Pus10	-0.0978836	0.0441838	0.988852
Btbd3	-0.0980806	0.0280903	0.988852
Adgrg2	-0.098957	0.0406633	0.988852
Prkacb	-0.0996091	0.0391017	0.988852
Plagl2	-0.09972	0.0147554	0.988852
Cntd1	-0.0998688	0.0360054	0.988852
Oscar	-0.100318	0.0394041	0.988852
Moxd1	-0.100828	0.0301084	0.988852
Sgpl1	-0.101057	0.0485225	0.988852
Tmem57	-0.101098	0.0207348	0.988852
Glt1d1	-0.101125	0.0187985	0.988852
2700062C07Rik	-0.101197	0.0232081	0.988852
Rlf	-0.101291	0.0467146	0.988852
Nufip1	-0.102942	0.00766439	0.988852
Ccdc50	-0.103059	0.0252319	0.988852
Ap3m2	-0.103525	0.0473304	0.988852
Sun1	-0.104239	0.0422741	0.988852
Zbtb8a	-0.104309	0.0257767	0.988852
Tmem8b	-0.105257	0.0171079	0.988852
Smndc1	-0.106426	0.0300698	0.988852
Rrp8	-0.106977	0.0327782	0.988852
Armc8	-0.108265	0.0279654	0.988852
Plekha1	-0.108556	0.0490337	0.988852
Hnrnpa3	-0.109039	0.00967067	0.988852
Ppat	-0.109662	0.0432202	0.988852
Cdc42se2	-0.110347	0.0281894	0.988852
Rev1	-0.110369	0.0131576	0.988852
Pycard	-0.11061	0.0466547	0.988852
Usp30	-0.112018	0.0432199	0.988852
Klhl40	-0.112731	0.0479945	0.988852
Tram1	-0.112732	0.00660605	0.988852
Trim28	-0.112926	0.0455028	0.988852
Heca	-0.114107	0.0281865	0.988852
Wdfy1	-0.114489	0.0392435	0.988852
Slc35f5	-0.114938	0.0130752	0.988852
Acy1	-0.115846	0.0123207	0.988852
Wasf2	-0.116098	0.0447277	0.988852
Usp22	-0.116233	0.0313524	0.988852
Tox3	-0.116414	0.0432422	0.988852
Bmpr1a	-0.117088	0.0292262	0.988852
Nsg2	-0.117234	0.0350957	0.988852
Pde7a	-0.117342	0.0394743	0.988852
Mmd	-0.11756	0.029559	0.988852
Rcsd1	-0.117582	0.0154793	0.988852
Irak1	-0.117992	0.00627912	0.988852
Polr3h	-0.118873	0.0134592	0.988852
Usp2	-0.118952	0.0235233	0.988852
Fam49a	-0.119066	0.0390225	0.988852
Ankib1	-0.120145	0.00984288	0.988852
Smad2	-0.120176	0.0297904	0.988852
Clk4	-0.121221	0.0380354	0.988852
Shpk	-0.121225	0.0207143	0.988852
Rnf169	-0.121423	0.0411716	0.988852
5730522E02Rik	-0.121935	0.00522972	0.988852
Smarcb1	-0.124124	0.0228476	0.988852
Snhg12	-0.125179	0.0385977	0.988852
Hnrnpd	-0.12559	0.0125957	0.988852
Tef	-0.125735	0.0115112	0.988852
Ncoa6	-0.125877	0.0334722	0.988852
Add3	-0.126443	0.0481592	0.988852
Ptpn18	-0.126649	0.00348786	0.988852
4933403O08Rik	-0.126969	0.0266535	0.988852
Cpxm2	-0.12751	0.0489521	0.988852
Polr3e	-0.128272	0.0169984	0.988852
Ubtd2	-0.128818	0.00357174	0.988852
Slmo1	-0.129428	0.0166917	0.988852
Map3k15	-0.129444	0.0134302	0.988852
Rnf165	-0.130376	0.0322671	0.988852
6430584L05Rik	-0.130551	0.0499765	0.988852
Timp2	-0.130601	0.0476464	0.988852
Epha7	-0.13091	0.0490884	0.988852
Rfx7	-0.131102	0.0447256	0.988852
Lrrc47	-0.131271	0.017807	0.988852
Fnip2	-0.132818	0.0258046	0.988852
Lonrf1	-0.133386	0.0188927	0.988852
Gpm6a	-0.133646	0.038231	0.988852
Atxn1	-0.134151	0.0077543	0.988852
Amigo2	-0.134314	0.0486755	0.988852
Hey2	-0.134318	0.0172487	0.988852
Pip5k1a	-0.134379	0.0330312	0.988852
Rdh11	-0.134485	0.0478881	0.988852
Slc41a3	-0.134629	0.0116357	0.988852
Klhl13	-0.134885	0.0161399	0.988852
Pdp2	-0.135113	0.0493793	0.988852
Kcng2	-0.135153	0.0243031	0.988852
Trub1	-0.135632	0.0150088	0.988852
Tfr2	-0.136344	0.0235701	0.988852
Pard6g	-0.136673	0.0274469	0.988852
Srrm1	-0.137272	0.0431086	0.988852
Fbxo6	-0.139012	0.0463778	0.988852
Rap2b	-0.140974	0.0458317	0.988852
Usp28	-0.141156	0.0448817	0.988852
Dcaf12l1	-0.142159	0.0428318	0.988852
Otud1	-0.142247	0.0251519	0.988852
Txnrd3	-0.142318	0.030387	0.988852
Adh1	-0.142352	0.0206874	0.988852
Fam76a	-0.142436	0.0477162	0.988852
Trit1	-0.1428	0.0166837	0.988852
Zdhhc4	-0.142978	0.0148239	0.988852
Fam205c	-0.143782	0.0339607	0.988852
BC006965	-0.145044	0.00214467	0.988852
Vgll3	-0.145173	0.0327213	0.988852
Cd48	-0.145227	0.0230651	0.988852
Vamp2	-0.146379	0.0231094	0.988852
Proser1	-0.146587	0.0140471	0.988852
Reep4	-0.146745	0.0339778	0.988852
Gm11747	-0.148958	0.0185965	0.988852
Plek	-0.149048	0.0205603	0.988852
Vangl1	-0.149201	0.0222463	0.988852
Hlf	-0.149472	0.00778349	0.988852
Rapgef2	-0.15031	0.0107953	0.988852
Fam84b	-0.151604	0.020878	0.988852
9330162012Rik	-0.152566	0.0370144	0.988852
Marcksl1	-0.153016	0.0233835	0.988852
Ctnnd2	-0.153264	0.0408315	0.988852
Trib1	-0.154537	0.0177482	0.988852
Gm9855	-0.15492	0.0388748	0.988852
Rpl31-ps12	-0.155034	0.0330221	0.988852
Il17rb	-0.156926	0.0469288	0.988852
Catsper2	-0.157185	0.00757871	0.988852
Ust	-0.157879	0.0455217	0.988852
Timp3	-0.157954	0.0385551	0.988852
Ncmap	-0.158038	0.0380355	0.988852
Appbp2os	-0.158401	0.0111342	0.988852
Kcnk2	-0.16007	0.0477532	0.988852
4930513N10Rik	-0.160316	0.00637193	0.988852
Tnip2	-0.160947	0.0292032	0.988852
Yy2	-0.162051	0.0380842	0.988852
Egfr	-0.163099	0.0163616	0.988852
Iqck	-0.164333	0.0190807	0.988852
1700011I03Rik	-0.164485	0.0212646	0.988852
Dab1	-0.1654	0.0178319	0.988852
Pgf	-0.166884	0.0438568	0.988852
Bhlhe41	-0.167212	0.00423686	0.988852
Mgll	-0.167635	0.0196688	0.988852
Mef2a	-0.168325	0.0270514	0.988852
Axl	-0.168752	0.0448267	0.988852
Sncaip	-0.169191	0.00899686	0.988852
Pfn4	-0.169958	0.0253497	0.988852
Cd53	-0.17008	0.0159242	0.988852
Fads1	-0.170899	0.00960458	0.988852
Smad3	-0.172295	0.0381829	0.988852
Hck	-0.174703	0.0300699	0.988852
Upk1a	-0.175712	0.0114072	0.988852
Gm15867	-0.176072	0.00998527	0.988852
Per3	-0.177087	0.02897	0.988852
Mfap4	-0.177859	0.0124509	0.988852
Tstd2	-0.178385	0.0130284	0.988852
Cyp2d22	-0.180358	0.0367985	0.988852
A930003A15Rik	-0.180483	0.0433713	0.988852
E130215H24Rik	-0.180892	0.00527786	0.988852
Gm2011	-0.182689	0.0485139	0.988852
Marcks	-0.182866	0.0392145	0.988852
Gm4598	-0.183743	0.0110929	0.988852
Hs3st4	-0.18396	0.032732	0.988852
Renbp	-0.184529	0.0108349	0.988852
Kl	-0.185643	0.00488824	0.988852
Stk32b	-0.186211	0.0221041	0.988852
E230016M11Rik	-0.188867	0.0406709	0.988852
Thbs3	-0.191521	0.0174702	0.988852
Tox	-0.195496	0.0397704	0.988852
Irf5	-0.196901	0.00902356	0.988852
Aff1	-0.198238	0.023161	0.988852
Pnky	-0.200072	0.0463987	0.988852
Pld2	-0.20053	0.0240376	0.988852
Kcnk6	-0.200721	0.00568718	0.988852
Ppap2b	-0.201167	0.0422311	0.988852
Acta1	-0.201588	0.0340874	0.988852
Pnma1	-0.202641	0.0307244	0.988852
Rab34	-0.204885	0.0240288	0.988852
Cry2	-0.206283	0.0127002	0.988852
Smpdl3b	-0.20832	0.0198346	0.988852
Kirrel3	-0.20838	0.0179741	0.988852
Tlcd1	-0.210359	0.0161563	0.988852
Lhx9	-0.21194	0.036887	0.988852
Gabrg1	-0.217479	0.00364869	0.988852
Cited2	-0.218072	0.00223299	0.988852
Rgs14	-0.220944	0.0302137	0.988852
Dgat2	-0.224469	0.0210486	0.988852
Bhlhe40	-0.227674	0.00102103	0.988852
Lypd6	-0.227964	0.0195994	0.988852
Peg10	-0.229213	0.0366572	0.988852
Mycl	-0.229888	0.0125268	0.988852
Cd36	-0.231154	0.0198059	0.988852
Ebf4	-0.232039	0.00835648	0.988852
Sh3bp2	-0.23468	0.000328201	0.988852
Rbm38	-0.237596	0.0481241	0.988852
Fam117b	-0.238668	0.00174358	0.988852
Apbb1ip	-0.241733	0.034289	0.988852
Tnfrsf14	-0.243654	0.00938194	0.988852
Zic2	-0.250347	0.0392297	0.988852
Igfbp5	-0.251905	0.045911	0.988852
Gja1	-0.253499	0.0272061	0.988852
Crabp2	-0.253937	0.0489762	0.988852
Defb1	-0.2588	0.0388208	0.988852
Lhx6	-0.260054	0.0465994	0.988852
Dlx2	-0.261082	0.0117898	0.988852
Gdf10	-0.262618	0.0119773	0.988852
Gjb2	-0.265167	0.0478938	0.988852
2310022B05Rik	-0.266545	0.00469479	0.988852
Gpc3	-0.269285	0.0401999	0.988852
Prkch	-0.273363	0.0239073	0.988852
Hbq1a	-0.277897	0.0332152	0.988852
Slc15a2	-0.280307	0.0322885	0.988852
H2-Eb1	-0.281209	0.0475934	0.988852
Slc29a1	-0.281822	0.0194571	0.988852
Gabra4	-0.283464	0.0072841	0.988852
2310075C17Rik	-0.288472	0.000642737	0.988852
Fkbp10	-0.292557	0.000126944	0.988852
Cpne5	-0.297502	0.0246008	0.988852
Aqp4	-0.303657	0.0428719	0.988852
Ednrb	-0.30704	0.036408	0.988852
D930015M05Rik	-0.312153	0.0357914	0.988852
Gas7	-0.313424	0.00656499	0.988852
Prkcg	-0.317661	0.0430356	0.988852
Per1	-0.320851	0.00571199	0.988852
Ciart	-0.32374	0.0198858	0.988852
Tmod1	-0.324684	0.0409325	0.988852
Dlx1as	-0.328706	0.0251362	0.988852
Otof	-0.333379	0.0486817	0.988852
Ddn	-0.334696	0.0157408	0.988852
Lum	-0.335603	0.0122541	0.988852
Dlx1	-0.336233	0.0311488	0.988852
Tma16	-0.337051	0.0132337	0.988852
Gabrd	-0.340406	0.0363421	0.988852
Zbtb16	-0.351	0.0253608	0.988852
Camk2a	-0.35696	0.0322926	0.988852
Plac8	-0.373224	0.0147849	0.988852
Pax6	-0.376229	0.0238214	0.988852
Calcr	-0.378157	0.00419793	0.988852
Zic1	-0.378996	0.0308597	0.988852
Slc13a5	-0.379075	0.0121988	0.988852
Slc2a4	-0.381423	0.0234363	0.988852
Nov	-0.401512	0.00912546	0.988852
E030019B13Rik	-0.403257	0.0171168	0.988852
Aebp1	-0.404154	0.0429415	0.988852
Ptk2b	-0.407171	0.0406571	0.988852
Fgf20	-0.413652	0.0132148	0.988852
Prdm12	-0.430861	0.0022324	0.988852
Igsf1	-0.445255	0.00771705	0.988852
Dlx6	-0.456022	0.0402151	0.988852
Shox2	-0.477142	0.0421687	0.988852
Nkx2-1	-0.523373	0.00811656	0.988852
Snord17	-0.552619	0.0260229	0.988852
Arx	-0.584962	0.000927106	0.988852
Rn45s	-0.611892	0.00153946	0.988852
H2-Aa	-0.684901	0.00796352	0.988852
Cd74	-0.749199	0.022371	0.988852
Slc17a7	-0.758247	0.00759597	0.988852
Tac2	-1.07793	0.0130158	0.988852
Parpbp	-1.22394	0.0102776	0.988852
Snora43	-1.25646	0.0492663	0.988852
Hcrt	-1.29941	0.0251069	0.988852
Snora16a	-1.30943	0.0397813	0.988852
Snora75	-1.63291	0.0228733	0.988852
Pmch	-2.17524	0.00841138	0.988852
