# Supplementary material for: Cocaine induces paradigm-specific changes to the transcriptome within the ventral tegmental area
Source: Neuropsychopharmacology. 2021 Jun 21;46(10):1768–79. doi: 10.1038/s41386-021-01031-4 (PMC8357835; doi:10.1038/s41386-021-01031-4)
Supplement: Supplementary file 3 — Supplemental Data Table 2 [file 41386_2021_1031_MOESM3_ESM.xlsx]

## Sheet: IVSAvCarpenter2020
Gene ID		Carpenter Total: 3394
Gjb1		Campbell Total: 389
Spp1
Kcnc2
Nipal4
Gpr83
Sfrp1
Slc29a4
Fos
Hip1
Tmem98
Lgals1
Coch
Mrps36
Tspo
Fam83d
Ddt
Gal3st1
Fgf10
Phb
Cartpt
Thbd
Ly6c1
A730020M07Rik
3110035E14Rik
Eml1
Myh14
4930506C21Rik
Gjc2
Npas1
Kctd9
Tmem132c
Bcat2
Hba-a2
Zgpat
Tbc1d4
Apip
Selplg
Tagln
Sntb1
D430041D05Rik
Per1
Igsf1
2310022B05Rik
Zbtb16
Aff1
Rgs16
Cpne5
Fus
Prkch
Rbm3
Cited2
Col25a1
Klhl13
Cacng5
Gja1
Lrrc3b
Bend5
Lmo3
Lix1
Ednrb
Per3
Rab3c
Rapgef2
Rfx7
Gpr34
Asb4
Camk2a
Per2
Kcnk2
Sfrp5
Pitx2
Hs3st4
Pitpnm3
Entpd2
Thbs3
Fgf13
Htr2c
Pde7a
Snora28
Opalin
Trem2
Lrrc47
Egr1

## Sheet: IVSA_WalkerA
Gene ID
Capn1
Sox18
Tuba8
Sh3bgrl2
Ly6c1
Kctd9
Hba-a2
Cela1
Klhdc8a
Calr3
Prkch
Hmgcs1
Trem2

## Sheet: IVSA_WalkerB
Gene ID
Htr2a
Hsd17b10
Sntb1
Etfb
Shpk
Pld2
Entpd2
Itih3
Adamts20

## Sheet: IVSA_WalkerC
Gene ID
Gjb1
Inhbb
Gpd1
1700037C18Rik
Pcsk1n
Macrod1
Sdccag8
Zbtb16
Aff1
Arrdc1
Sfrp5
F3
Thbs3
Zfp395
