# Supplementary material for: Cocaine induces paradigm-specific changes to the transcriptome within the ventral tegmental area
Source: Neuropsychopharmacology. 2021 Jun 21;46(10):1768–79. doi: 10.1038/s41386-021-01031-4 (PMC8357835; doi:10.1038/s41386-021-01031-4)
Supplement: Supplementary file 4 — Supplemental Data Table 3 [file 41386_2021_1031_MOESM4_ESM.xlsx]

## Sheet: Upreg_Corr with Avg Daily Coc
Top 50 Genes	Pearson r
C1ql2	-0.2728
Cck	-0.1644
Gjb1	-0.2908
Spp1	-0.2794
Kcnc2	-0.3177
Trim36	-0.2942
Nipal4	-0.44
Tesc	-0.368
Gpr83	-0.1514
Aven	-0.4763
Kcnab1	-0.32
H2afj	-0.1843
Fgf11	-0.3594
Sfrp1	-0.2069
Slc29a4	-0.4175
Capn1	-0.3448
Hapln2	-0.1933
Esrrb	-0.4399
Tpm2	-0.4334
Tspan17	-0.2189
Fos	0.04224
Tnfrsf12a	-0.5299
Nefl	0.2105
Anxa5	-0.08525
Fn3k	-0.4537
Sertad3	-0.1276
Pacsin2	-0.3054
Hip1	-0.519
Idnk	-0.5733
Tmem98	-0.3473
Fgf18	-0.5051
Vip	-0.4322
Klk6	-0.323
Pvalb	-0.1559
Acp6	-0.09124
Gstm7	0.1377
Lgals1	-0.2166
Cyp2s1	-0.4325
Morn2	-0.08569
Anxa6	-0.2444
Kcng4	-0.3583
Anapc13	0.3574
Adamts13	-0.177
Cmc2	-0.422
Crhr1	-0.3576
Pola2	-0.442
Sgpp2	-0.341
Coch	-0.489
3632451O06Rik	-0.2825
Rassf7	-0.03631
Inhbb	-0.09619

## Sheet: Upreg_Corr with Total Coc
Top 50 Genes	Pearson r
C1ql2	0.08618
Cck	0.01529
Gjb1	-0.1663
Spp1	0.01092
Kcnc2	-0.00416
Trim36	-0.09441
Nipal4	-0.3085
Tesc	-0.1005
Gpr83	0.05608
Aven	-0.3547
Kcnab1	0.02121
H2afj	-0.2659
Fgf11	-0.116
Sfrp1	-0.111
Slc29a4	-0.2142
Capn1	-0.1252
Hapln2	0.06181
Esrrb	-0.3148
Tpm2	-0.324
Tspan17	-0.05549
Fos	0.216
Tnfrsf12a	-0.1913
Nefl	0.3368
Anxa5	0.1399
Fn3k	-0.2493
Sertad3	-0.3382
Pacsin2	-0.04804
Hip1	-0.3741
Idnk	-0.3153
Tmem98	-0.2604
Fgf18	-0.3002
Vip	-0.1894
Klk6	-0.1265
Pvalb	0.1022
Acp6	-0.1158
Gstm7	-0.1082
Lgals1	-0.1482
Cyp2s1	-0.1945
Morn2	-0.1484
Anxa6	0.1147
Kcng4	-0.02723
Anapc13	0.3232
Adamts13	-0.3521
Cmc2	-0.2958
Crhr1	-0.1054
Pola2	-0.4587
Sgpp2	-0.08765
Coch	-0.3814
3632451O06Rik	-0.06066
Rassf7	-0.1957
Inhbb	-0.06332

## Sheet: Downreg_Corr w Avg Daily Coc
Top 50 Genes	Pearson r
Rn45s	-0.4395
Tma16	0.009493
Slc2a4	0.2128
Sh3bp2	0.05292
Fam117b	0.317
Pax6	0.1389
Slc13a5	0.02241
Per1	-0.1145
Igsf1	0.03767
2310022B05Rik	0.1279
Cry2	0.4134
Ciart	0.1012
Tlcd1	-0.1505
Zbtb16	0.7137
Snora81	-0.2085
Armcx5	0.4602
Tmod1	0.2159
Hnrnpdl	0.2067
Fkbp10	-0.05282
Hbq1a	-0.06384
Slc29a1	0.2703
Bhlhe41	0.01836
Slc15a2	-0.2388
Bhlhe40	-0.1578
Aff1	0.2282
Gabrg1	0.2936
Tcf7l2	-0.1447
Fabp7	-0.3123
Gabra4	0.1699
Rgs16	-0.0163
Pla2g4e	0.4884
Cpne5	0.3474
Fus	0.3842
Prkcd	-0.1305
Mef2a	0.5264
Hmgcr	0.256
Pdk4	-0.1558
Slmo1	0.3101
Prkch	-0.09879
Cirbp	0.4736
Lss	0.3551
Rbm3	0.244
Cited2	0.03133
Col25a1	0.4795
Dgat2	0.341
Mycl	0.2757
Klhl13	0.3902
Rdh11	0.1118
Peg10	0.329
Cbln2	-0.04565
Cry1	0.1647

## Sheet: Downreg_Corr with Total Coc
Top 50 Genes	Pearson r
Rn45s	-0.6097
Tma16	0.4112
Slc2a4	0.2078
Sh3bp2	0.1433
Fam117b	0.2989
Pax6	-0.2083
Slc13a5	-0.1051
Per1	0.05224
Igsf1	-0.1235
2310022B05Rik	0.04958
Cry2	0.3314
Ciart	0.1334
Tlcd1	-0.1864
Zbtb16	0.5366
Snora81	-0.04187
Armcx5	0.2699
Tmod1	-0.01756
Hnrnpdl	0.2236
Fkbp10	-0.1588
Hbq1a	-0.331
Slc29a1	-0.03066
Bhlhe41	0.03347
Slc15a2	-0.157
Bhlhe40	-0.3106
Aff1	0.4497
Gabrg1	-0.02648
Tcf7l2	-0.4808
Fabp7	-0.5111
Gabra4	0.01709
Rgs16	-0.1922
Pla2g4e	0.2856
Cpne5	0.0789
Fus	0.2904
Prkcd	0.09298
Mef2a	0.3278
Hmgcr	0.1534
Pdk4	0.1104
Slmo1	0.1122
Prkch	-0.17
Cirbp	0.3698
Lss	0.2778
Rbm3	0.07559
Cited2	-0.1252
Col25a1	0.1538
Dgat2	0.2783
Mycl	0.2194
Klhl13	0.151
Rdh11	-0.1366
Peg10	0.00338
Cbln2	-0.3843
Cry1	0.1907
