# Supplementary material for: Cocaine induces paradigm-specific changes to the transcriptome within the ventral tegmental area
Source: Neuropsychopharmacology. 2021 Jun 21;46(10):1768–79. doi: 10.1038/s41386-021-01031-4 (PMC8357835; doi:10.1038/s41386-021-01031-4)
Supplement: Supplementary file 5 — Supplemental Data Table 4 [file 41386_2021_1031_MOESM5_ESM.xlsx]

## Sheet: Sheet1
Group_Rep	Input Reads	Mapped Reads	Read Mapping Rate			Group_Rep	Input Reads	Mapped Reads	Read Mapping Rate
Cocaine_Acute_Rep_25	91634535	87706435	0.957			Saline_Acute_Rep_26	55478917	52864213	0.953
Cocaine_Acute_Rep_27	39709916	38196289	0.962			Saline_Acute_Rep_28	88287868	84980140	0.963
Cocaine_Acute_Rep_32	81910435	78882607	0.963			Saline_Acute_Rep_29	53787604	51901746	0.965
Cocaine_Acute_Rep_33	88907854	85468179	0.961			Saline_Acute_Rep_36	91604661	88252915	0.963
Cocaine_Acute_Rep_35	31742383	30525096	0.962			Saline_Acute_Rep_37	23461501	22660871	0.966
Cocaine_Acute_Rep_38	3748421	3554270	0.948			Saline_Acute_Rep_39	35094819	34034787	0.97
Cocaine_Chronic_Rep_41	35163006	33693665	0.958			Saline_Chronic_Rep_47	35152204	33680507	0.958
Cocaine_Chronic_Rep_42	47541961	45800459	0.963			Saline_Chronic_Rep_48	80079961	76550375	0.956
Cocaine_Chronic_Rep_43	69683268	66990894	0.961			Saline_Chronic_Rep_49	45581282	43787982	0.961
Cocaine_Chronic_Rep_44	13410137	12875913	0.96			Saline_Chronic_Rep_50	89693713	86734944	0.967
Cocaine_Chronic_Rep_45	82881282	79713481	0.962			Saline_Chronic_Rep_51	67376322	65128434	0.967
Cocaine_Chronic_Rep_46	77667667	74816183	0.963			Saline_Chronic_Rep_52	32965990	31909269	0.968
Cocaine_Cond_Rep_1	48619549	46261014	0.951			Saline_Cond_Rep_4	74816691	71232854	0.952
Cocaine_Cond_Rep_3	71049870	67486917	0.95			Saline_Cond_Rep_6	57454145	54946639	0.956
Cocaine_Cond_Rep_5	82001548	78099221	0.952			Saline_Cond_Rep_9	66652456	64245812	0.964
Cocaine_Cond_Rep_12	48131877	46455779	0.965			Saline_Cond_Rep_15	56897512	54940601	0.966
Cocaine_Cond_Rep_16	39872123	38427653	0.964			Saline_Cond_Rep_18	67659544	65163256	0.963
Cocaine_Cond_Rep_21	55476899	53666410	0.967			Saline_Cond_Rep_22	25108434	24289568	0.967
Saline_Acute_Rep_26	55478917	52864213	0.953
Saline_Acute_Rep_28	88287868	84980140	0.963
Saline_Acute_Rep_29	53787604	51901746	0.965
Saline_Acute_Rep_36	91604661	88252915	0.963
Saline_Acute_Rep_37	23461501	22660871	0.966
Saline_Acute_Rep_39	35094819	34034787	0.97
Saline_Chronic_Rep_47	35152204	33680507	0.958
Saline_Chronic_Rep_48	80079961	76550375	0.956
Saline_Chronic_Rep_49	45581282	43787982	0.961
Saline_Chronic_Rep_50	89693713	86734944	0.967
Saline_Chronic_Rep_51	67376322	65128434	0.967
Saline_Chronic_Rep_52	32965990	31909269	0.968
Saline_Cond_Rep_4	74816691	71232854	0.952
Saline_Cond_Rep_6	57454145	54946639	0.956
Saline_Cond_Rep_9	66652456	64245812	0.964
Saline_Cond_Rep_15	56897512	54940601	0.966
Saline_Cond_Rep_18	67659544	65163256	0.963
Saline_Cond_Rep_22	25108434	24289568	0.967
Additional Groups	Input	Read Mapping Rate	Mouse ID
4R162-L6-P1-ACAGTG	20561799	0.931	1
4R162-L6-P2-GCCAAT	29118131	0.947	3
4R162-L6-P3-CAGATC	27542122	0.894	4
4R162-L6-P4-CGATGT	47626968	0.945	7
4R162-L6-P5-TGACCA	66749170	0.94	11
4R162-L6-P6-AGTCAA	8745472	0.935	14
4R162-L6-P7-AGTTCC-	34803221	0.949	15
4R162-L6-P8-ATGTCA	62514264	0.945	16
4R162-L6-P9-CCGTCC	50472777	0.948	17
4R162-L7-P1-ACAGTG	31059619	0.958	18
4R162-L7-P2-GCCAAT	28913194	0.958	21
4R162-L7-P3-CAGATC	57013338	0.953	25
4R162-L7-P4-CGATGT	60671351	0.955	27
4R162-L7-P5-TGACCA	43315348	0.96	30
4R162-L7-P6-AGTCAA	31849861	0.959	31
4R162-L7-P7-AGTTCC	21647733	0.942	5
4R162-L7-P8-ATGTCA	67704356	0.954	6
4R162-L8-P1-ACAGTG	20164241	0.963	12
4R162-L8-P2-GCCAAT	19170026	0.959	13
4R162-L8-P3-CAGATC	46303031	0.96	20
4R162-L8-P4-CGATGT	54489857	0.961	24
4R162-L8-P5-TGACCA	71966436	0.966	28
4R162-L8-P6-AGTCAA	96190312	0.957	29
4R162-L8-P7-AGTTCC	37233274	0.93	32
