# Supplementary material for: Cocaine induces paradigm-specific changes to the transcriptome within the ventral tegmental area
Source: Neuropsychopharmacology. 2021 Jun 21;46(10):1768–79. doi: 10.1038/s41386-021-01031-4 (PMC8357835; doi:10.1038/s41386-021-01031-4)
Supplement: Supplementary file 6 — Supplemental Data Table 5 [file 41386_2021_1031_MOESM6_ESM.xlsx]

## Sheet: Sheet1
Gene	Forward Primer	Reverse Primer
HPRT5	TGCTCGAGATGTCTGAAGG	ATCACATTGTGGCCCCTCTGT
Fos	ggggcaaagtagagcagcta	agctccctcctccgattc
Nr4a1	agcttgggtgttgatgttcc	aatgcgattctgcagctctt
Maff	gaagctcgccttacaactgc	cgctccgagttttgttatgg
Pvalb	ttctggacaaagacaaaagtgg	tgaggagaagcccttcagaat
Kcnab1	gacctctctccaatcgctga	cctcatttctcaggcaccac
